# Supplementary material for: Machine learning-based prediction of composite risk of cardiovascular events in patients with stable angina pectoris combined with coronary heart disease: development and validation of a clinical prediction model for Chinese patients
Source: Front Pharmacol. 2024 Jan 10;14:1334439. doi: 10.3389/fphar.2023.1334439 (PMC10806135; doi:10.3389/fphar.2023.1334439)
Supplement: Supplementary file 3 [file DataSheet1.ZIP]

Archive with 3 entries (3 files):
- script/script-LASSO.txt
- script/script-Machine Learning Related.txt
- script/script-nomogram+web.txt
