# Supplementary material for: Machine learning-based prediction of composite risk of cardiovascular events in patients with stable angina pectoris combined with coronary heart disease: development and validation of a clinical prediction model for Chinese patients
Source: Front Pharmacol. 2024 Jan 10;14:1334439. doi: 10.3389/fphar.2023.1334439 (PMC10806135; doi:10.3389/fphar.2023.1334439)
Supplement: Supplementary file 3 [file DataSheet1.ZIP › script/script-LASSO.txt]

library(corrplot)
library(glmnet)
library(caret)
setwd("C:/Users/王子涵/Desktop") #设置工作空间
data<- read.csv('Train.csv')
str(data)
View(data)
names(data)
summary(data)
str(data)
data<-na.omit(data)
corrlate<-cor(as.matrix(data))
corrplot.mixed(corrlate)
X<-as.matrix(data[,1:33])
Y<-as.matrix(data[,35])
lasso<-glmnet(X,Y,alpha=1,family="binomial")
print(lasso)
plot(lasso,xvar="lambda",label="TRUE")
lasso.coef<-coef(lasso,s=0.000085)
lasso.coef
lambdas<-seq(0,0.5,length.out=200)
set.seed(111)
cv.lasso<-cv.glmnet(X,Y,alpha=1,lamdba=lambdas,nfolds=10,family="binomial")
plot(cv.lasso)
plot(cv.lasso$glmnet.fit,xvar="lambda",label=T)
lasso_min<-cv.lasso$lambda.min
lasso_1se<-cv.lasso$lambda.1se
lasso.coef1<-coef(cv.lasso$glmnet.fit,s=lasso_min,exact=F)
lasso.coef2<-coef(cv.lasso$glmnet.fit,s=lasso_1se,exact=F)
lasso.coef1
lasso.coef2
