# Supplementary material for: Machine learning-based prediction of composite risk of cardiovascular events in patients with stable angina pectoris combined with coronary heart disease: development and validation of a clinical prediction model for Chinese patients
Source: Front Pharmacol. 2024 Jan 10;14:1334439. doi: 10.3389/fphar.2023.1334439 (PMC10806135; doi:10.3389/fphar.2023.1334439)
Supplement: Supplementary file 3 [file DataSheet1.ZIP › script/script-Machine Learning Related.txt]

###·ÖÀà¶àÄ£ÐÍ
import os
import random
import datetime
import pickle
import math
import pandas as pd
import numpy as np
import matplotlib
import joblib

matplotlib.use("AGG")
import matplotlib.pyplot as plt

from sklearn.base import clone
from sklearn.preprocessing import StandardScaler
from sklearn.inspection import permutation_importance

from sklearn.model_selection import cross_val_predict
from sklearn.model_selection import cross_validate
from sklearn.model_selection import train_test_split as TTS
from sklearn.model_selection import KFold
from sklearn.model_selection import StratifiedKFold
from sklearn.model_selection import ShuffleSplit
from sklearn.model_selection import RandomizedSearchCV

from xgboost import XGBRegressor
from sklearn.linear_model import LassoCV, RidgeCV
from sklearn.linear_model import LogisticRegression, LogisticRegressionCV
from sklearn.linear_model import LinearRegression
from sklearn.ensemble import RandomForestRegressor
from sklearn.ensemble import AdaBoostRegressor
from sklearn.svm import LinearSVR
from sklearn.neighbors import KNeighborsRegressor

from sklearn.mixture import GaussianMixture
from sklearn.cluster import Birch
from sklearn.cluster import KMeans
from sklearn.cluster import AffinityPropagation
from sklearn.cluster import SpectralClustering
from sklearn.cluster import AgglomerativeClustering
#
from lightgbm import LGBMClassifier
from xgboost import XGBClassifier
from sklearn.tree import DecisionTreeClassifier
from sklearn.ensemble import RandomForestClassifier
from sklearn.ensemble import AdaBoostClassifier
from sklearn.ensemble import GradientBoostingClassifier
from sklearn.ensemble import BaggingClassifier
from sklearn.ensemble import ExtraTreesClassifier
from sklearn.neighbors import KNeighborsClassifier
from sklearn.neural_network import MLPClassifier
from sklearn.naive_bayes import GaussianNB
from sklearn.naive_bayes import ComplementNB
from sklearn.svm import SVC

from sklearn.feature_selection import RFECV
from sklearn.decomposition import PCA
from AnalysisFunction.utils_ml.FeatrueSelect import mrmr_classif
from AnalysisFunction.utils_ml.FeatrueSelect import ReliefF

from sklearn.metrics import auc
from sklearn.metrics import (
    silhouette_score,
    calinski_harabasz_score,
    mutual_info_score,
    v_measure_score,
    normalized_mutual_info_score,
)

from sklearn.metrics import brier_score_loss
from sklearn.calibration import CalibratedClassifierCV, calibration_curve

from sklearn.preprocessing import label_binarize

from xgboost import plot_importance
import AnalysisFunction.X_5_SmartPlot as x5
from AnalysisFunction.X_5_SmartPlot import plot_calibration_curve
from AnalysisFunction.X_5_SmartPlot import calculate_net_benefit
from AnalysisFunction.X_5_SmartPlot import plot_decision_curves
from AnalysisFunction.X_1_DataGovernance import data_standardization
from AnalysisFunction.X_1_DataGovernance import _analysis_dict
from AnalysisFunction.X_2_DataSmartStatistics import comprehensive_smart_analysis

from AnalysisFunction.utils_ml import filtering, dic2str, round_dec, save_fig
from AnalysisFunction.utils_ml import (
    classification_metric_evaluate,
    regression_metric_evaluate,
)
from AnalysisFunction.utils_ml import (
    make_class_metrics_dict,
    make_regr_metrics_dict,
    multiclass_metric_evaluate,
)
from AnalysisFunction.utils_ml import ci

# from AnalysisFunction.utils_ml import (
#     GridSearcherCV,
#     RandSearcherCV,
#     GridSearcherSelf,
#     RandSearcherSelf,
# )
from AnalysisFunction.utils_ml.params import GridDefaultRange
from sklearn.model_selection import GridSearchCV,RandomizedSearchCV##,HalvingGridSearchCV
from AnalysisFunction.utils_ml.params import RandDefaultRange
from AnalysisFunction.utils_ml.auc_delong import delong_roc_test

from functools import reduce
from yellowbrick.cluster import SilhouetteVisualizer
from yellowbrick.cluster import KElbowVisualizer
from yellowbrick.classifier import ConfusionMatrix

plt.rcParams["font.sans-serif"] = ["SimHei"]  # ÓÃÀ´Õý³£ÏÔÊ¾ÖÐÎÄ±êÇ©
plt.rcParams["axes.unicode_minus"] = False  # ÓÃÀ´Õý³£ÏÔÊ¾¸ººÅ)

plt.rcParams["ps.useafm"] = True
plt.rcParams['font.family'] = 'Times New Roman'
plt.rcParams["pdf.fonttype"] = 42

random_model = ['LGBMClassifier', 'XGBClassifier', 'XGBRegressor', 'RandomForestClassifier', 'AdaBoostClassifier','DecisionTreeClassifier'
              'MLPClassifier', 'SVC', 'LogisticRegression', 'LogisticRegressionCV', 'RandomForestRegressor', 'GradientBoostingClassifier'
              'AdaBoostRegressor', 'LinearSVR', 'LassoCV', 'PCA', 'GaussianMixture', 'KMeans', 'SpectralClustering']


# -------------------------------------------------------------
# ----------------------·ÖÀà¶àÄ£ÐÍ×ÛºÏ·ÖÎö------------------------
# -------------------------------------------------------------
def two_groups_classfication_multimodels(
    df_input,
    group,
    features,
    methods=[],
    decimal_num=3,
    testsize=0.2,
    boostrap=5,
    randomState=42,
    smooth=False,
    searching="default",
    label='LABEL',
    trainSet=False,
    trainLabel=0,
    PR=False,
    style='lancet',
    dpi=600,
    picFormat="jpeg",
    isKFold="cross",
    savePath=None,
    resultType=0,
    delong=False,
    DCA_cut=0,
    **kwargs,
):
    """
    df_input:Dataframe
    features:×Ô±äÁ¿list
    group£ºÒò±äÁ¿str
    testsize: ²âÊÔ¼¯±ÈÀý
    boostrap£ºÖØ²ÉÑù´ÎÊý
    searching:bool ÊÇ·ñ½øÐÐ×Ô¶¯Ñ°²Î£¬Ä¬ÈÏÎª·ñ
    savePath:str Í¼Æ¬´æ´¢Â·¾¶
    ##½»²æÑéÖ¤ cross ,ÖØ²ÉÑù resample,Ç¶Ì×½»²æÑéÖ¤nest
    """
    palette_dict = {
        'lancet': ["#00468BFF", "#ED0000FF", "#42B540FF", "#0099B4FF", "#925E9FFF", "#FDAF91FF", "#AD002AFF",
                   "#ADB6B6FF",
                   "#1B1919FF"],
        'nejm': ["#BC3C29FF", "#0072B5FF", "#E18727FF", "#20854EFF", "#7876B1FF", "#6F99ADFF", "#FFDC91FF", "#EE4C97FF",
                 "#BC3C29FF"],
        'jama': ["#374E55FF", "#DF8F44FF", "#00A1D5FF", "#B24745FF", "#79AF97FF", "#6A6599FF", "#80796BFF", "#374E55FF",
                 "#DF8F44FF"],
        'npg': ["#E64B35FF", "#4DBBD5FF", "#00A087FF", "#3C5488FF", "#F39B7FFF", "#8491B4FF", "#91D1C2FF", "#DC0000FF",
                "#7E6148FF", "#B09C85FF"]}
    str_time = (
        str(datetime.datetime.now().hour)
        + str(datetime.datetime.now().minute)
        + str(datetime.datetime.now().second)
    )
    random_number = random.randint(1, 100)
    str_time = str_time + str(random_number)

    features_flag = False
    if boostrap == 1 and trainSet:
        if label in features or label == group:
            return {"error": "±êÇ©ÁÐ²»ÄÜÔÚËùÔÚÄ£ÐÍÖÐ£¬ÇëÖØÐÂÑ¡ÔñÊý¾Ý»®·Ö±êÇ©ÁÐ£¡"}
        dftemp = df_input[features + [group]+[label]].dropna()
    else:
        dftemp = df_input[features + [group]].dropna()
    x = dftemp[features]
    y = dftemp[[group]]


    u = np.sort(np.unique(np.array(dftemp[group])))
    if len(u) == 2 and set(u) != set([0, 1]):
        y_result = label_binarize(dftemp[group], classes=[ii for ii in u])  # ½«±êÇ©¶þÖµ»¯
        y_result_pd = pd.DataFrame(y_result, columns=[group])
        df = pd.concat([dftemp.drop(group, axis=1), y_result_pd], axis=1)
        x = df[features]
        y = df[[group]]
    elif len(u) > 2:
        return {"error": "ÔÝÊ±Ö»Ö§³Ö¶þ·ÖÀà¡£Çë¼ì²éÒò±äÁ¿È¡ÖµÇé¿ö¡£"}

    name_dict = {
        "LogisticRegression": "logistic",
        "XGBClassifier": "XGBoost",
        "RandomForestClassifier": "RandomForest",
        "LGBMClassifier": "LightGBM",
        "SVC": "SVM",
        "MLPClassifier": "MLP",
        "GaussianNB": "GNB",
        "ComplementNB": "CNB",
        "AdaBoostClassifier": "AdaBoost",
        "KNeighborsClassifier": "KNN",
        "DecisionTreeClassifier": "DecisionTree",
        "BaggingClassifier": "Bagging",
        "GradientBoostingClassifier": 'GBDT',
    }
    if len(methods) == 0:
        methods = [
            "LogisticRegression",
            "XGBClassifier",
            "RandomForestClassifier",
            # 'SVC',
            # 'MLPClassifier',
            # 'AdaBoostClassifier',
            # 'KNeighborsClassifier',
            # 'DecisionTreeClassifier',
            # 'BaggingClassifier',
        ]
    str_result = "ÒÑ²ÉÓÃ¶àÖÖ»úÆ÷Ñ§Ï°Ä£ÐÍ³¢ÊÔÍê³ÉÊý¾ÝÑù±¾·ÖÀàÈÎÎñ£¬°üÀ¨£º{}¡£¸÷Ä£ÐÍµÄ²ÎÊýÖµÑ¡È¡Çé¿öÈçÏÂËùÊ¾£º\n\n".format(methods)

    plot_name_list = []
    plot_name_dict = {}
    plot_name_dict_save = {}

    fig, ax = plt.subplots(figsize=(4, 4), dpi=dpi)

    # »­¶Ô½ÇÏß
    ax.plot(
        [0, 1],
        [0, 1],
        linestyle="--",
        lw=1,
        color="r",
        alpha=1.0,
    )
    ax.grid(which="major", axis="both", linestyle="-.", alpha=0.3, color="grey")
    ax.set_xlim([-0.02, 1.02])
    ax.set_ylim([-0.02, 1.02])

    ax.tick_params(top=False, right=False)
    # ax.legend(bbox_to_anchor=(1.05, 1), loc=2, borderaxespad=0)
    ax.set_xlabel("1-Specificity")
    ax.set_ylabel("Sensitivity")
    ax.set_title("ROC curve(Validation)")

    mean_fpr = np.linspace(0, 1, 100)
    colors = x5.CB91_Grad_BP

    df_0 = pd.DataFrame(columns=list(make_class_metrics_dict().keys()), index=[0])
    df_0_test = df_0.copy()

    df_plot = pd.DataFrame(columns=["method", "mean", "std"])

    fpr_train_alls, tpr_train_alls, train_method_alls, mean_auc_train_alls = (
        [],
        [],
        [],
        [],
    )
    fraction_of_positives_alls, mean_predicted_value_alls, clf_score_alls = [], [], []
    AUC_95CI_test, AUC_95CI_SD_test, AUC_95CI_train, AUC_95CI_SD_train = [], [], [], []
    brier_scores_all = []

    DCA_dict = {}
    model_test_data_all = {}
    sdorci = " SD " if resultType == 0 else " 95%CI "

    X_train_ps, Y_train_ps, model_train_s = [], [], []  ###PRÇúÏß
    X_test_ps, Y_test_ps = [], []
    name = []

    for i, method in enumerate(methods):
        tprs_train, tprs_test = [], []

        name.append(name_dict[method])
        if searching == "auto":
            # if method == "LGBMClassifier":
            #     searcher = GridSearcherCV("Classification", globals()[method]())
            #     selected_model = searcher(x, y)
            # else:
            #     searcher = RandSearcherCV("Classification", globals()[method]())
            #     selected_model = searcher(x, y)  # ; searcher.report()
            searcher = RandomizedSearchCV(globals()[method](), param_distributions=GridDefaultRange[method])
            # searcher=GridSearchCV(globals()[method](),param_grid=GridDefaultRange[method])
            selected_model = searcher.fit(x, y)
        elif searching == "default":
            # selected_model = globals()[method]() if (method != 'SVC') else globals()[method](probability=True)
            if method == "SVC":
                selected_model = globals()[method](probability=True,random_state=42)
            elif method == "MLPClassifier":
                selected_model = globals()[method](
                    hidden_layer_sizes=(20, 10), max_iter=20,random_state=42
                )
            elif method == "RandomForestClassifier":
                selected_model = globals()[method](n_estimators=20,random_state=42)
            else:
                if method in random_model:
                    selected_model = globals()[method](random_state=42)
                else:
                    selected_model = globals()[method]()


        elif searching == "handle":
            method_dicts = kwargs
            if i == 0:
                me_count = True
                for me_list in methods:
                    if me_list in method_dicts.keys():
                        me_count = False
                        continue
                if me_count:
                    return {"error": "ÇëÉèÖÃÒªµ÷²ÎµÄÄ£ÐÍ£¡"}
            if method in method_dicts.keys():
                method_dict = {}
                if method == "SVC":
                    method_dict.update({"probability": True})
                method_dict.update(method_dicts[method])
                if (
                    method == "RandomForestClassifier"
                    and method_dict["max_depth"] == "None"
                ):
                    method_dict["max_depth"] = None
                if method == "MLPClassifier":
                    hls_vals = str(method_dict["hidden_layer_sizes"]).split(",")
                    hls_value = ()
                    for hls_val in hls_vals:
                        try:
                            if int(hls_val) >= 5 and int(hls_val) <= 200:
                                hls_value = hls_value + (int(hls_val),)
                            else:
                                return {"error": "Çë°´ÕÕÒªÇóÖØÐÂÉèÖÃÒþ²Ø²ã¿í¶È£¡"}
                        except:
                            return {"error": "ÇëÖØÐÂÉèÉñ¾­ÍøÂçÄ£ÐÍÖÐµÄÒþ²Ø²ã¿í¶È£¡"}
                    method_dict["hidden_layer_sizes"] = hls_value
                if method == "GaussianNB" and method_dict["priors"] == "None":
                    method_dict["priors"] = None
                elif method == "GaussianNB":
                    pri_vals = str(method_dict["priors"]).split(",")
                    pri_value = ()
                    pri_sum = 0.0
                    for pri_val in pri_vals:
                        try:
                            pri_sum = float(pri_val) + pri_sum
                            pri_value = pri_value + (float(pri_val),)
                        except:
                            return {"error": "ÇëÖØÐÂÉèÆÓËØ±´Ò¶Ë¹Ä£ÐÍÖÐµÄÏÈÑé¸ÅÂÊ£¡"}
                    if len(pri_vals) == len(np.unique(y)) and pri_sum == 1.0:
                        method_dict["priors"] = pri_value
                    else:
                        return {"error": "ÇëÖØÐÂÉèÆÓËØ±´Ò¶Ë¹Ä£ÐÍÖÐµÄÏÈÑé¸ÅÂÊ£¡"}
                if method in random_model:
                    method_dict["random_state"] = 42
                selected_model = globals()[method](**method_dict)
            else:
                # if method == "LGBMClassifier":
                #     searcher = GridSearcherCV("Classification", globals()[method]())
                #     selected_model = searcher(x, y)
                # else:
                #     searcher = RandSearcherCV("Classification", globals()[method]())
                #     selected_model = searcher(x, y)  # ; searcher.report()
                searcher = RandomizedSearchCV(globals()[method](), param_distributions=GridDefaultRange[method])
                # searcher=GridSearchCV(globals()[method](),param_grid=GridDefaultRange[method])
                selected_model = searcher.fit(x, y)
                selected_model = globals()[method](**selected_model.best_params_)

        list_evaluate_dic_train = make_class_metrics_dict()
        list_evaluate_dic_test = make_class_metrics_dict()

        clf_score = 1
        fraction_of_positives = np.array([1])
        mean_predicted_value = np.array([1])

        p_serie_s_te, net_benefit_serie_s_te, net_benefit_serie_All_s_te = [], [], []

        data_all = {}
        test_data_delong = {}
        conf_dic_train, conf_dic_test = {}, {}
        if isKFold == "cross":
            # KF = KFold(n_splits=boostrap, random_state=42,shuffle=True)
            KF = StratifiedKFold(
                n_splits=boostrap, random_state=randomState, shuffle=True
            )
            for i_k, (train_index, valid_index) in enumerate(KF.split(x, y)):
                # »®·ÖÑµÁ·¼¯ºÍÑéÖ¤¼¯
                Xtrain, Xtest = x.iloc[train_index], x.iloc[valid_index]
                Ytrain, Ytest = y.iloc[train_index], y.iloc[valid_index]
                data_all.update(
                    {
                        i_k: {
                            "Xtrain": Xtrain,
                            "Ytrain": Ytrain,
                            "Xtest": Xtest,
                            "Ytest": Ytest,
                        }
                    }
                )
                test_data_delong.update({i_k: np.array(Ytest).T[0]})
        elif isKFold == "nest":
            KF = StratifiedKFold(
                n_splits=boostrap, random_state=randomState, shuffle=True
            )
            inner_cv = StratifiedKFold(
                n_splits=boostrap, random_state=randomState, shuffle=True
            )
            for i_k, (train_index, valid_index) in enumerate(KF.split(x, y)):
                # »®·ÖÑµÁ·¼¯ºÍÑéÖ¤¼¯
                Xtrain, Xtest = x.iloc[train_index], x.iloc[valid_index]
                Ytrain, Ytest = y.iloc[train_index], y.iloc[valid_index]
                data_all.update(
                    {
                        i_k: {
                            "Xtrain": Xtrain,
                            "Ytrain": Ytrain,
                            "Xtest": Xtest,
                            "Ytest": Ytest,
                        }
                    }
                )
                test_data_delong.update({i_k: np.array(Ytest).T[0]})
        else:
            for index in range(0, boostrap):
                if boostrap == 1:
                    if trainSet:
                        if isinstance(dftemp[label][0], str):
                            trainLabel = str(trainLabel)
                        train_a  = dftemp[dftemp[label] == trainLabel]
                        test_a = dftemp[dftemp[label] != trainLabel]
                        train_all = train_a.drop(label, axis=1)
                        test_all = test_a.drop(label, axis=1)
                        # dftemp = dftemp.drop(label, axis=1)
                        Xtrain = train_all.drop(group, axis=1)
                        Ytrain = train_all.loc[:, [group]].squeeze(axis=1)
                        Xtest = test_all.drop(group, axis=1)
                        Ytest = test_all.loc[:, [group]].squeeze(axis=1)
                    else:
                        X = dftemp.drop(group, axis=1)
                        Y = dftemp.loc[:, [group]].squeeze(axis=1)
                        Xtrain, Xtest, Ytrain, Ytest = TTS(X, Y, test_size=testsize, random_state=randomState, )
                else:
                    if searching == "handle":
                        Xtrain, Xtest, Ytrain, Ytest = TTS(
                            x, y, test_size=testsize, random_state=index
                        )
                    else:
                        Xtrain, Xtest, Ytrain, Ytest = TTS(x, y, test_size=testsize)
                data_all.update(
                    {
                        index: {
                            "Xtrain": Xtrain,
                            "Ytrain": Ytrain,
                            "Xtest": Xtest,
                            "Ytest": Ytest,
                        }
                    }
                )
                test_data_delong.update({index: np.array(Ytest).T[0]})
        if method == methods[0]:
            model_test_data_all.update({"original": test_data_delong})
        # for index in range(0, boostrap):
        test_all_data_delong = {}
        X_train_p, Y_train_p, model_train = [], [], []  ##PRÇúÏß
        X_test_p, Y_test_p = [], []
        brier_scores=[]
        for data_key, data_value in data_all.items():
            if isKFold == "nest":
                best_auc = 0.0
                resThreshold = 0
                Xtrain, Ytrain, Xtest, Ytest = (
                    data_value["Xtrain"],
                    data_value["Ytrain"],
                    data_value["Xtest"],
                    data_value["Ytest"],
                )
                for j, (train_index_inner, test_index_inner) in enumerate(
                    inner_cv.split(Xtrain, Ytrain)
                ):
                    X_train_inner, X_test_inner = (
                        Xtrain.iloc[train_index_inner],
                        Xtrain.iloc[test_index_inner],
                    )
                    y_train_inner, y_test_inner = (
                        Ytrain.iloc[train_index_inner],
                        Ytrain.iloc[test_index_inner],
                    )

                    model_i = clone(selected_model).fit(X_train_inner, y_train_inner)
                    # ÀûÓÃclassification_metric_evaluateº¯Êý»ñÈ¡ÔÚÑéÖ¤¼¯µÄÔ¤²âÖµ
                    _, _, metric_dic_train_i, _ = classification_metric_evaluate(
                        model_i, X_train_inner, y_train_inner, True
                    )
                    _, _, metric_dic_valid_i, _ = classification_metric_evaluate(
                        model_i,
                        X_test_inner,
                        y_test_inner,
                        True,
                        Threshold=metric_dic_train_i["cutoff"],
                    )
                    # metric_dic_valid.update({'cutoff': metric_dic_train_i['cutoff']})
                    if metric_dic_valid_i["AUC"] > best_auc:
                        model = model_i
                        resThreshold = metric_dic_train_i["cutoff"]
            else:
                Xtrain, Ytrain, Xtest, Ytest = (
                    data_value["Xtrain"],
                    data_value["Ytrain"],
                    data_value["Xtest"],
                    data_value["Ytest"],
                )

                model = clone(selected_model).fit(Xtrain, Ytrain)
            ####################################
            X_train_p.append(Xtrain)
            Y_train_p.append(Ytrain)
            model_train.append(model)
            X_test_p.append(Xtest)
            Y_test_p.append(Ytest)
            ##########################################
            Yprob = model.predict_proba(Xtest)[:, 1]
            test_all_data_delong.update({data_key: Yprob})
            (
                prob_pos,
                p_serie,
                net_benefit_serie,
                net_benefit_serie_All,
            ) = calculate_net_benefit(model, Xtest, Ytest)
            p_serie_s_te.append(p_serie)
            net_benefit_serie_s_te.append(net_benefit_serie)
            net_benefit_serie_All_s_te.append(net_benefit_serie_All)
            """
            if hasattr(model, "predict_proba"):
                prob_pos = model.predict_proba(Xtest)[:, 1]
            else:  # use decision function
                prob_pos = model.decision_function(Xtest)
                prob_pos = (prob_pos - prob_pos.min()) / (prob_pos.max() - prob_pos.min())
            """
            clf_score1 = brier_score_loss(
                Ytest, prob_pos, pos_label=y[group].max()
            )  ##strategy='quantile',
            brier_scores.append(clf_score1)
            if clf_score > clf_score1:
                clf_score = clf_score1
                fraction_of_positives, mean_predicted_value = calibration_curve(
                    Ytest, prob_pos, n_bins=10
                )

            # ÀûÓÃclassification_metric_evaluateº¯Êý»ñÈ¡ÔÚ²âÊÔ¼¯µÄÔ¤²âÖµ
            try:
                if isKFold == "nest":
                    (
                        fpr_train,
                        tpr_train,
                        metric_dic_train,
                        _,
                    ) = classification_metric_evaluate(
                        model, Xtrain, Ytrain, Threshold=resThreshold
                    )
                else:
                    (
                        fpr_train,
                        tpr_train,
                        metric_dic_train,
                        _,
                    ) = classification_metric_evaluate(model, Xtrain, Ytrain)

                fpr_test, tpr_test, metric_dic_test, _ = classification_metric_evaluate(
                    model, Xtest, Ytest, Threshold=metric_dic_train["cutoff"]
                )
                metric_dic_test.update({"cutoff": metric_dic_train["cutoff"]})
            except Exception as e:
                return {
                    "error": "Êý¾Ý²»¾ùºâ£¬ÖÁÉÙÓÐÒ»×éÑéÖ¤¼¯ÖÐ´æÔÚ½á¾ÖÈ«²¿Îª0»òÕß1µÄÊý¾Ý£¡ÇëÑ¡ÔñÁíÍâÒ»ÖÖ·½·¨ÖØ²ÉÑù£¨½»²æÑéÖ¤£©µÄ·½·¨´¦Àí£¡"
                }

            # interp:²åÖµ °Ñ½á¹ûÌí¼Óµ½tprsÁÐ±íÖÐ
            tprs_train.append(np.interp(mean_fpr, fpr_train, tpr_train))
            tprs_test.append(np.interp(mean_fpr, fpr_test, tpr_test))
            tprs_train[-1][0] = 0.0
            tprs_test[-1][0] = 0.0

            # ¼ÆËãËùÓÐÆÀ¼ÛÖ¸±ê
            for key in list_evaluate_dic_train.keys():
                list_evaluate_dic_train[key].append(metric_dic_train[key])
                list_evaluate_dic_test[key].append(metric_dic_test[key])

        model_test_data_all.update({method: test_all_data_delong})
        DCA_dict[name_dict[method]] = {
            "p_serie": p_serie_s_te,
            "net_b_s": net_benefit_serie_s_te,
            "net_b_s_A": net_benefit_serie_All_s_te,
        }

        X_train_ps.append(X_train_p)
        Y_train_ps.append(Y_train_p)
        model_train_s.append(model_train)

        X_test_ps.append(X_test_p)
        Y_test_ps.append(Y_test_p)
        ###»­Ð£×¼ÇúÏß
        # X_train, X_test, Y_train, Y_test = TTS(x, y, test_size=testsize, random_state=0)
        # model_CC = clone(selected_model).fit(X_train, Y_train)
        # y_pred = model.predict(Xtest)
        # if hasattr(model_CC, "predict_proba"):
        #    prob_pos = model_CC.predict_proba(X_test)[:, 1]
        # else:  # use decision function
        #    prob_pos = model_CC.decision_function(X_test)
        #    prob_pos = (prob_pos - prob_pos.min()) / (prob_pos.max() - prob_pos.min())

        # clf_score = brier_score_loss(Y_test, prob_pos, pos_label=y.max())##strategy='quantile',
        # fraction_of_positives, mean_predicted_value = calibration_curve(Y_test, prob_pos,
        #                                                                        n_bins=10)
        clf_score_alls.append(clf_score)
        brier_scores_all.append(brier_scores)
        fraction_of_positives_alls.append(fraction_of_positives)
        mean_predicted_value_alls.append(mean_predicted_value)

        for key in list_evaluate_dic_train.keys():
            metric_dic_train[key] = np.mean(list_evaluate_dic_train[key])
            metric_dic_test[key] = np.mean(list_evaluate_dic_test[key])

            if resultType == 0:  ##SD
                list_evaluate_dic_train[key] = np.std(
                    list_evaluate_dic_train[key], axis=0
                )
                list_evaluate_dic_test[key] = np.std(
                    list_evaluate_dic_test[key], axis=0
                )
            elif resultType == 1:  ##CI
                conf_dic_train[key] = list(ci(list_evaluate_dic_train[key]))
                conf_dic_test[key] = list(ci(list_evaluate_dic_test[key]))
        result_dic_train = metric_dic_train
        result_dic_test = metric_dic_test
        if resultType == 0:  ##SD
            for tem in ["AUC_L", "AUC_U"]:
                del list_evaluate_dic_train[tem]
                del list_evaluate_dic_test[tem]
            for key in list_evaluate_dic_train.keys():
                if key == "AUC":
                    result_dic_train["AUC(95%CI)"] = (
                        str(round_dec(float(metric_dic_train[key]), d=decimal_num))
                        + "("
                        + str(
                            round_dec(
                                float(list_evaluate_dic_train[key]), d=decimal_num
                            )
                        )
                        + ")"
                    )

                    result_dic_test["AUC(95%CI)"] = (
                        str(round_dec(float(metric_dic_test[key]), d=decimal_num))
                        + "("
                        + str(
                            round_dec(float(list_evaluate_dic_test[key]), d=decimal_num)
                        )
                        + ")"
                    )
                else:
                    result_dic_train[key] = (
                        str(round_dec(float(metric_dic_train[key]), d=decimal_num))
                        + "("
                        + str(
                            round_dec(
                                float(list_evaluate_dic_train[key]), d=decimal_num
                            )
                        )
                        + ")"
                    )
                    result_dic_test[key] = (
                        str(round_dec(float(metric_dic_test[key]), d=decimal_num))
                        + "("
                        + str(
                            round_dec(float(list_evaluate_dic_test[key]), d=decimal_num)
                        )
                        + ")"
                    )
        elif resultType == 1:
            for tem in ["AUC_L", "AUC_U"]:
                del conf_dic_train[tem]
                del conf_dic_test[tem]
            for key in conf_dic_train.keys():
                if key == "AUC":
                    result_dic_train["AUC(95%CI)"] = (
                        str(round_dec(float(metric_dic_train[key]), decimal_num))
                        + " ("
                        + str(round_dec(float(metric_dic_train["AUC_L"]), decimal_num))
                        + "-"
                        + str(round_dec(float(metric_dic_train["AUC_U"]), decimal_num))
                        + ")"
                    )

                    result_dic_test["AUC(95%CI)"] = (
                        str(round_dec(float(metric_dic_test[key]), decimal_num))
                        + " ("
                        + str(round_dec(float(metric_dic_test["AUC_L"]), decimal_num))
                        + "-"
                        + str(round_dec(float(metric_dic_test["AUC_U"]), decimal_num))
                        + ")"
                    )
                else:
                    result_dic_train[key] = (
                        str(round_dec(float(metric_dic_train[key]), d=decimal_num))
                        + "("
                        + str(round_dec(float(conf_dic_train[key][0]), d=decimal_num))
                        + "-"
                        + str(round_dec(float(conf_dic_train[key][1]), d=decimal_num))
                        + ")"
                    )
                    result_dic_test[key] = (
                        str(round_dec(float(metric_dic_test[key]), d=decimal_num))
                        + "("
                        + str(round_dec(float(conf_dic_test[key][0]), d=decimal_num))
                        + "-"
                        + str(round_dec(float(conf_dic_test[key][1]), d=decimal_num))
                        + ")"
                    )
        df_train_result = pd.DataFrame([result_dic_train], index=["Mean"])
        df_test_result = pd.DataFrame([result_dic_test], index=["Mean"])
        df_train_result["·ÖÀàÄ£ÐÍ"] = name_dict[method]
        df_test_result["·ÖÀàÄ£ÐÍ"] = name_dict[method]

        AUC_95CI_test.append(list(df_test_result.iloc[0, -4:-2]))
        AUC_95CI_train.append(list(df_train_result.iloc[0, -4:-2]))

        df_0 = pd.concat([df_0, df_train_result])
        df_0_test = pd.concat([df_0_test, df_test_result])

        mean_tpr_train = np.mean(tprs_train, axis=0)
        mean_tpr_test = np.mean(tprs_test, axis=0)
        mean_tpr_train[-1] = 1.0
        mean_tpr_test[-1] = 1.0
        mean_auc_train = auc(mean_fpr, mean_tpr_train)  # ¼ÆËãÑµÁ·¼¯Æ½¾ùAUCÖµ
        mean_auc_test = auc(mean_fpr, mean_tpr_test)

        ###»­ÑµÁ·¼¯ROC
        fpr_train_alls.append(mean_fpr)
        tpr_train_alls.append(mean_tpr_train)
        train_method_alls.append(method)
        mean_auc_train_alls.append(mean_auc_train)

        std_value = 0
        if resultType == 0:
            std_value = list_evaluate_dic_test["AUC"]
        elif resultType == 1:
            std_value = (conf_dic_train["AUC"][1] - conf_dic_train["AUC"][0]) / 2
        df_plot = df_plot.append(
            {
                "method": name_dict[method],
                "mean": mean_auc_test,
                "std": std_value,
            },
            ignore_index=True,
        )

        ax.plot(
            mean_fpr,
            mean_tpr_test,
            c=palette_dict[style][i],
            label=name_dict[method]
            + "(AUC = "
            + df_test_result['AUC(95%CI)'][0][:df_test_result['AUC(95%CI)'][0].find('(')].strip()
            + sdorci
            + df_test_result['AUC(95%CI)'][0][df_test_result['AUC(95%CI)'][0].find('('):].strip()
            + ")",
            lw=1.5,
            alpha=1,
        )
        if searching == 'auto':
            str_result += (
                    method
                    + ": AUC="
                    + str(round_dec(mean_auc_train, decimal_num))
                    + ";  Ä£ÐÍ²ÎÊý:\n"
                    + dic2str(selected_model.best_params_, method)
                    + "\n"
            )
        else:
            str_result += (
                    method
                    + ": AUC="
                    + str(round_dec(mean_auc_train, decimal_num))
                    + ";  Ä£ÐÍ²ÎÊý:\n"
                    + dic2str(selected_model.get_params(), method)
                    + "\n"
            )
    ###Ä£ÐÍµÂÁú¼ì²â
    if delong:
        delong_z, delong_p = [], []
        for i in range(boostrap):
            zzz, ppp = [], []
            for method1 in methods:
                zz, pp = [], []
                for method2 in methods:
                    z, p = delong_roc_test(
                        model_test_data_all["original"][i],
                        model_test_data_all[method1][i],
                        model_test_data_all[method2][i],
                    )
                    zz.append(z[0][0])
                    pp.append(p[0][0])
                zzz.append(zz)
                ppp.append(pp)
            delong_z.append(zzz)
            delong_p.append(ppp)
        if boostrap == 1:
            delong_zz1 = pd.DataFrame(
                reduce(lambda x, y: np.array(x) + np.array(y), delong_z),
                index=methods,
                columns=methods,
            )
            delong_pp1 = pd.DataFrame(
                reduce(lambda x, y: np.array(x) + np.array(y), delong_p),
                index=methods,
                columns=methods,
            )
        else:
            delong_zz1 = pd.DataFrame(
                reduce(lambda x, y: np.array(x) + np.array(y), delong_z)
                / len(delong_z),
                index=methods,
                columns=methods,
            )
            delong_pp1 = pd.DataFrame(
                reduce(lambda x, y: np.array(x) + np.array(y), delong_p)
                / len(delong_p),
                index=methods,
                columns=methods,
            )

        delong_zz = delong_zz1.applymap(lambda x: round_dec(x, d=decimal_num))
        delong_pp = delong_pp1.applymap(lambda x: round_dec(x, d=decimal_num))
        delong_zz_name = pd.DataFrame(
            list(delong_zz.index), columns=["name"], index=list(delong_zz.index)
        )
        delong_zz = pd.concat([delong_zz_name, delong_zz], axis=1, ignore_index=False)
        delong_pp_name = pd.DataFrame(
            list(delong_pp.index), columns=["name"], index=list(delong_pp.index)
        )
        delong_pp = pd.concat([delong_pp_name, delong_pp], axis=1, ignore_index=False)

    # ymin = min([y - dy for y, dy in zip(df_plot['mean'], df_plot['std'])])
    # ymax = max([y + dy for y, dy in zip(df_plot['mean'], df_plot['std'])])
    # ymin, ymax = ymin - (ymax - ymin) / 4.0, ymax + (ymax - ymin) / 10.0

    if boostrap != 1:
        ymax = (
            np.max(df_plot["mean"])
            + np.max(df_plot["std"])
            + (np.max(df_plot["mean"]) - np.min(df_plot["mean"])) / 4
        )
        ymin = (
            np.min(df_plot["mean"])
            - np.max(df_plot["std"])
            - (np.max(df_plot["mean"]) - np.min(df_plot["mean"])) / 4
        )

        ymax = math.ceil(ymax * 100) / 100
        ymin = int(ymin * 100) / 100

    ax.legend(loc="lower right", fontsize=5)
    ax.legend(loc="lower right", fontsize=5)

    df_test_auc = []
    if savePath is not None:
        plot_name_list.append(
            save_fig(savePath, "valid_ROC_curve", "png", fig, str_time=str_time)
        )
        plot_name_dict_save["ÑéÖ¤¼¯ROCÇúÏß"] = save_fig(
            savePath, "valid_ROC_curve", picFormat, fig, str_time=str_time
        )
        plt.close(fig)

        # »­ÑµÁ·¼¯ROC
        fig1 = plt.figure(figsize=(4, 4), dpi=dpi)
        # »­¶Ô½ÇÏß
        plt.plot(
            [0, 1],
            [0, 1],
            linestyle="--",
            lw=1,
            color="r",
            alpha=0.8,
        )
        plt.grid(which="major", axis="both", linestyle="-.", alpha=0.3, color="grey")

        for i in range(len(fpr_train_alls)):
            df_test_auc.append(df_0.iloc[i + 1]["AUC"])
            plt.plot(
                fpr_train_alls[i],
                tpr_train_alls[i],
                lw=1.5,
                alpha=0.9,
                c=palette_dict[style][i],
                label=name_dict[train_method_alls[i]]
                + "(AUC = "
                + df_0.iloc[i + 1]['AUC(95%CI)'][:df_0.iloc[i + 1]['AUC(95%CI)'].find('(')].strip()
                + sdorci
                + df_0.iloc[i + 1]['AUC(95%CI)'][df_0.iloc[i + 1]['AUC(95%CI)'].find('('):].strip()
                + ")",
            )

        plt.xlim([-0.02, 1.02])
        plt.ylim([-0.02, 1.02])
        plt.xlabel("1-Specificity")
        plt.ylabel("Sensitivity")
        plt.title("ROC curve(Training)")
        plt.legend(loc="lower right", fontsize=5)

        plot_name_list.append(
            save_fig(savePath, "ROC_Train_curve", "png", fig1, str_time=str_time)
        )
        plot_name_dict_save["ÑµÁ·¼¯ROCÇúÏßÍ¼"] = save_fig(
            savePath, "ROC_Train_curve", picFormat, fig1, str_time=str_time
        )
        plt.close(fig1)
        plot_name_list.reverse()  ###ËùÓÐÍ¼Æ¬µ¹ÖÃ

        if boostrap != 1:
            # df_plot.drop('mean', axis=1)
            # df_plot.loc[:,'mean']=pd.Series(df_test_auc,name='mean')
            plot_name_list += x5.forest_plot(
                df_input=df_plot,
                name="method",
                value="mean",
                err="std",
                direct="horizontal",
                fig_size=[len(methods) + 3, 9],
                ylim=[ymin, ymax],
                title="Forest Plot of Each Model AUC Score ",
                path=savePath,
                dpi=dpi,
                picFormat=picFormat,
            )
            plot_name_dict_save["ÑéÖ¤¼¯¶àÄ£ÐÍÉ­ÁÖÍ¼"] = plot_name_list[len(plot_name_list) - 1]
            plot_name_list.pop(len(plot_name_list) - 1)
    plt.close()
    ###»­Ð£×¼ÇúÏß
    if savePath is not None:
        from scipy.optimize import curve_fit
        from scipy.interpolate import make_interp_spline

        def fit_f(x, a, b):
            return a * np.arcsin(x) + b

        def fit_show(x, y_fit):
            a, b = y_fit.tolist()
            return a * np.arcsin(x) + b

        fig, ax1 = plt.subplots(figsize=(6, 6), dpi=dpi)
        ax1.plot([0, 1], [0, 1], "k:", label="Perfectly Calibrated")
        for i in range(len(mean_predicted_value_alls)):
            if resultType == 0:
                BS_SD = np.std(brier_scores_all[i])
                BS_score=" (%1.3f SD(%1.3f))" % (np.mean(brier_scores_all[i]),BS_SD)
            else:
                brier_down, brier_up = ci(brier_scores_all[i])
                BS_score=" (%1.3f 95%%CI(%1.3f-%1.3f))" % (
                np.mean(brier_scores_all[i]), brier_down, brier_up)
            if smooth and len(fraction_of_positives_alls[i]) >= 3:
                x_new = np.linspace(
                    min(mean_predicted_value_alls[i]),
                    max(mean_predicted_value_alls[i]),
                    len(fraction_of_positives_alls[i]) * 10,
                )
                try:
                    p_fit, _ = curve_fit(
                        fit_f,
                        mean_predicted_value_alls[i],
                        fraction_of_positives_alls[i],
                        maxfev=10000,
                    )
                    y_smooth = fit_show(x_new, p_fit)
                    # y_fit = np.polyfit(mean_predicted_value_alls[i], fraction_of_positives_alls[i], 3)
                    # y_smooth = f_fit(x_new, y_fit)
                    # y_smooth = spline(mean_predicted_value_alls[i], fraction_of_positives_alls[i], x_new)

                    ax1.plot(
                        x_new,
                        y_smooth,
                        c=palette_dict[style][i],
                        label=name_dict[methods[i]]+BS_score,
                    )
                except Exception as e:
                    ax1.plot(
                        mean_predicted_value_alls[i],
                        fraction_of_positives_alls[i],
                        "s-",
                        c=palette_dict[style][i],
                        label=name_dict[methods[i]]+BS_score,
                    )
            else:
                ax1.plot(
                    mean_predicted_value_alls[i],
                    fraction_of_positives_alls[i],
                    "s-",
                    c=palette_dict[style][i],
                    label=name_dict[methods[i]]+BS_score,
                )

        ax1.set_xlabel("Mean predicted value")
        ax1.set_ylabel("Fraction of positives")
        ax1.set_ylim([-0.05, 1.05])
        ax1.legend(loc="lower right")
        ax1.set_title("Calibration curve(Validation)")##Calibration plots  (reliability curve)
        plt.gca()
        plt.close()
        plot_name = "Calibration_curve_" + str_time
        plot_name_list.append(
            save_fig(savePath, plot_name, "png", fig, str_time=str_time)
        )
        plot_name_dict_save["ÑéÖ¤¼¯¶àÄ£ÐÍÐ£×¼ÇúÏß"] = save_fig(
            savePath, plot_name, picFormat, fig, str_time=str_time
        )

    ###»­DCAÇúÏß
    if savePath is not None:
        decision_curve_p = plot_decision_curves(
            DCA_dict,
            colors=palette_dict[style],
            name="Validation",
            savePath=savePath,
            dpi=dpi,
            picFormat=picFormat,
            DCA_cut=DCA_cut
        )
        plot_name_list.append(decision_curve_p[0])
        plot_name_dict_save["ÑéÖ¤¼¯DCAÇúÏßÍ¼"] = decision_curve_p[1]

    df_train_result1 = df_0.drop([0])
    df_test_result1 = df_0_test.drop([0])

    classfier = df_train_result1.pop("·ÖÀàÄ£ÐÍ")

    df_train_result = df_train_result1.applymap(lambda x: round_dec(x, d=decimal_num))
    df_train_result.insert(0, "·ÖÀàÄ£ÐÍ", classfier)

    df_test_result1.pop("·ÖÀàÄ£ÐÍ")
    df_test_result = df_test_result1.applymap(lambda x: round_dec(x, d=decimal_num))
    df_test_result.insert(0, "·ÖÀàÄ£ÐÍ", classfier)

    AUC_95CI_tr = df_train_result.pop("AUC(95%CI)")
    df_train_result.insert(1, "AUC(95%CI)", AUC_95CI_tr)
    AUC_95CI_te = df_test_result.pop("AUC(95%CI)")
    df_test_result.insert(1, "AUC(95%CI)", AUC_95CI_te)

    df_train_result = df_train_result.drop(["AUC_L", "AUC_U"], axis=1)
    df_test_result = df_test_result.drop(["AUC_L", "AUC_U"], axis=1)

    if features_flag:
        df_count_r = round_dec(Xtest.shape[0] / x.shape[0], decimal_num)
    else:
        df_count_r = round_dec(testsize, decimal_num)
    if isKFold:
        str_result += (
            "\nÏÂÊ¾É­ÁÖÍ¼Õ¹Ê¾ÁË¸÷Ä£ÐÍ½øÐÐ"
            + group
            + "Ô¤²âµÄROC½á¹û,Í¼ÖÐµÄÎó²îÏßÎªROC¾ùÖµ¼°SD¡£\n"
            + "Ä£ÐÍµÄROC¾ùÖµ¼°SDµÄÊÇÍ¨¹ý"
            + str(boostrap)
            + "ÕÛ½»²æÑéÖ¤,"
            + "Ä£ÐÍÖÐµÄ±äÁ¿°üÀ¨"
            + ",".join(features)
            + "¡£\n"
        )
    else:
        str_result += (
            "\nÏÂÊ¾É­ÁÖÍ¼Õ¹Ê¾ÁË¸÷Ä£ÐÍ½øÐÐ"
            + group
            + "Ô¤²âµÄROC½á¹û,Í¼ÖÐµÄÎó²îÏßÎªROC¾ùÖµ¼°SD¡£\n"
            + "Ä£ÐÍµÄROC¾ùÖµ¼°SDµÄÊÇÍ¨¹ý¶à´ÎÖØ¸´²ÉÑù¼ÆËã£¬ÖØ¸´²ÉÑù´ÎÊýÎª"
            + str(boostrap)
            + "´Î,"
            + "Ã¿Ò»´ÎÖØ²ÉÑùÑµÁ·µÄÑéÖ¤¼¯Õ¼×ÜÌåÑù±¾µÄ"
            + str(df_count_r * 100)
            + "%,ÑµÁ·¼¯Õ¼"
            + str((1 - df_count_r) * 100)
            + "%,"
            + "Ä£ÐÍÖÐµÄ±äÁ¿°üÀ¨"
            + ",".join(features)
            + "¡£\n"
        )

    best_ = (
        df_train_result.loc[df_train_result.index == "Mean"]
        .sort_values(by="AUC", ascending=False)
        .head(1)
    )
    name_train = best_.iloc[0]["·ÖÀàÄ£ÐÍ"]
    str_result += "ÔÚÄ¿Ç°ËùÓÐÄ£ÐÍÖÐ£¬ÑµÁ·¼¯±íÏÖ×î¼ÑÕßÎª{}£¨ÒÀ¾ÝAUCÅÅÐò£©£¬ÔÚ¸÷ÆÀ¼Û±ê×¼ÖÐÆäÔÚÑµÁ·¼¯¶ÔÓ¦·ÖÊý·Ö±ðÎª£º\n".format(
        name_train
    )
    for col in best_.columns[1:]:
        str_result += "\t{}£º{}\n".format(col, best_.iloc[0][col])

    best_ = (
        df_test_result.loc[df_test_result.index == "Mean"]
        .sort_values(by="AUC", ascending=False)
        .head(1)
    )
    name_test = best_.iloc[0]["·ÖÀàÄ£ÐÍ"]
    str_result += "ÑéÖ¤¼¯±íÏÖ×î¼ÑÕßÎª{}£¨ÒÀ¾ÝAUCÅÅÐò£©£¬ÔÚ¸÷ÆÀ¼Û±ê×¼ÖÐÆäÔÚÑéÖ¤¼¯¶ÔÓ¦·ÖÊý·Ö±ðÎª£º\n".format(name_test)
    for col in best_.columns[1:]:
        str_result += "\t{}£º{}\n".format(col, best_.iloc[0][col])

    if name_test == name_train:
        str_result += "¶þÕßÎÇºÏ£¬¿ÉÒÔÈÏÎª{}ÊÇÕë¶Ô´ËÊý¾Ý¼¯µÄ×î¼ÑÄ£ÐÍÑ¡Ôñ¡£".format(name_train)
    else:
        str_result += "¶þÕß²»ÎÇºÏ£¬{}¼«¿ÉÄÜ´æÔÚ¹ýÄâºÏÏÖÏó£¬{}¿ÉÄÜÎÈ¶¨ÐÔÏà¶Ô½ÏºÃ¡£¾ßÌåÄ£ÐÍÑ¡Ôñ¿É¸ù¾ÝÏÂ±íÏêÏ¸ÆÀ·ÖÐÅÏ¢½øÐÐÈ¡Éá¡£".format(
            name_train, name_test
        )

    if resultType == 0:
        df_train_result.rename(
            columns={
                "AUC(95%CI)": "AUC(SD)",
                "cutoff": "cutoff(SD)",
                "×¼È·¶È": "×¼È·¶È(SD)",
                "ÁéÃô¶È": "ÁéÃô¶È(SD)",
                "ÌØÒì¶È": "ÌØÒì¶È(SD)",
                "ÑôÐÔÔ¤²âÖµ": "ÑôÐÔÔ¤²âÖµ(SD)",
                "ÒõÐÔÔ¤²âÖµ": "ÒõÐÔÔ¤²âÖµ(SD)",
                "F1·ÖÊý": "F1·ÖÊý(SD)",
                "Kappa": "Kappa(SD)",
            },
            inplace=True,
        )
        df_test_result.rename(
            columns={
                "AUC(95%CI)": "AUC(SD)",
                "cutoff": "cutoff(SD)",
                "×¼È·¶È": "×¼È·¶È(SD)",
                "ÁéÃô¶È": "ÁéÃô¶È(SD)",
                "ÌØÒì¶È": "ÌØÒì¶È(SD)",
                "ÑôÐÔÔ¤²âÖµ": "ÑôÐÔÔ¤²âÖµ(SD)",
                "ÒõÐÔÔ¤²âÖµ": "ÒõÐÔÔ¤²âÖµ(SD)",
                "F1·ÖÊý": "F1·ÖÊý(SD)",
                "Kappa": "Kappa(SD)",
            },
            inplace=True,
        )
    elif resultType == 1:
        df_train_result.rename(
            columns={
                "cutoff": "cutoff(95%CI)",
                "×¼È·¶È": "×¼È·¶È(95%CI)",
                "ÁéÃô¶È": "ÁéÃô¶È(95%CI)",
                "ÌØÒì¶È": "ÌØÒì¶È(95%CI)",
                "ÑôÐÔÔ¤²âÖµ": "ÑôÐÔÔ¤²âÖµ(95%CI)",
                "ÒõÐÔÔ¤²âÖµ": "ÒõÐÔÔ¤²âÖµ(95%CI)",
                "F1·ÖÊý": "F1·ÖÊý(95%CI)",
                "Kappa": "Kappa(95%CI)",
            },
            inplace=True,
        )
        df_test_result.rename(
            columns={
                "cutoff": "cutoff(95%CI)",
                "×¼È·¶È": "×¼È·¶È(95%CI)",
                "ÁéÃô¶È": "ÁéÃô¶È(95%CI)",
                "ÌØÒì¶È": "ÌØÒì¶È(95%CI)",
                "ÑôÐÔÔ¤²âÖµ": "ÑôÐÔÔ¤²âÖµ(95%CI)",
                "ÒõÐÔÔ¤²âÖµ": "ÒõÐÔÔ¤²âÖµ(95%CI)",
                "F1·ÖÊý": "F1·ÖÊý(95%CI)",
                "Kappa": "Kappa(95%CI)",
            },
            inplace=True,
        )
    df_dict = {
        "¶àÄ£ÐÍ·ÖÀà-ÑµÁ·¼¯½á¹û»ã×Ü": df_train_result.drop(["AUC"], axis=1),
        "¶àÄ£ÐÍ·ÖÀà-ÑéÖ¤¼¯½á¹û»ã×Ü": df_test_result.drop(["AUC"], axis=1),
    }
    if delong:
        for ii in range(delong_zz.shape[0]):
            delong_zz.iloc[ii, ii + 1] = "NA"
        for ii in range(delong_pp.shape[0]):
            delong_pp.iloc[ii, ii + 1] = "NA"
        df_dict.update({"delong¼ì²âZÖµ¾ùÖµ±í": delong_zz})
        df_dict.update({"delong¼ì²âPÖµ¾ùÖµ±í": delong_pp})

    if boostrap != 1:
        plot_name_dict = {
            "ÑµÁ·¼¯ROCÇúÏßÍ¼": plot_name_list[0],
            "ÑéÖ¤¼¯ROCÇúÏßÍ¼": plot_name_list[1],
            "ÑéÖ¤¼¯¶àÄ£ÐÍÉ­ÁÖÍ¼": plot_name_list[2],
            "ÑéÖ¤¼¯¶àÄ£ÐÍÐ£×¼ÇúÏß": plot_name_list[3],
            "ÑéÖ¤¼¯DCAÇúÏßÍ¼": plot_name_list[4],
        }
    else:
        plot_name_dict = {
            "ÑµÁ·¼¯ROCÇúÏßÍ¼": plot_name_list[0],
            "ÑéÖ¤¼¯ROCÇúÏßÍ¼": plot_name_list[1],
            "ÑéÖ¤¼¯¶àÄ£ÐÍÐ£×¼ÇúÏß": plot_name_list[2],
            "ÑéÖ¤¼¯DCAÇúÏßÍ¼": plot_name_list[3],
        }

    ###»­PRÇúÏß
    if PR:
        # from sklearn.metrics import plot_precision_recall_curve
        from AnalysisFunction.X_5_SmartPlot import plot_precision_recall_curve

        fig = plot_precision_recall_curve(
            model_train_s,
            X_train_ps,
            Y_train_ps,
            name=name,
            picname="PR Curve(Training)",
            resultType=resultType,
        )
        plot_name_dict["ÑµÁ·¼¯¶àÄ£ÐÍPRÇúÏß"] = save_fig(
            savePath, "PR_train", "png", fig, str_time=str_time
        )
        plot_name_dict_save["ÑµÁ·¼¯¶àÄ£ÐÍPRÇúÏß"] = save_fig(
            savePath, "PR_train", picFormat, fig, str_time=str_time
        )
        plt.close(fig)
        fig = plot_precision_recall_curve(
            model_train_s,
            X_test_ps,
            Y_test_ps,
            name=name,
            picname="PR Curve(Validation)",
            resultType=resultType,
        )
        plot_name_dict["ÑéÖ¤¼¯¶àÄ£ÐÍPRÇúÏß"] = save_fig(
            savePath, "PR_valid", "png", fig, str_time=str_time
        )
        plot_name_dict_save["ÑéÖ¤¼¯¶àÄ£ÐÍPRÇúÏß"] = save_fig(
            savePath, "PR_valid", picFormat, fig, str_time=str_time
        )
        plt.close(fig)
    result_dict = {
        "str_result": {"·ÖÎö½á¹ûÃèÊö": str_result},
        "tables": df_dict,
        "pics": plot_name_dict,
        "save_pics": plot_name_dict_save,
    }
    return result_dict


###ÖØÒª¶ÈÅÅÐòRF¡¢XGBoostºÍAdaBoost

def _xgboost_cfeatures_importance(
    df_input,
    x_columns,
    y_column,
    top_features,
    searching=True,
    savePath=None,
    dpi=600,
    picFormat="jpeg",
):
    """
    df_input:Dataframe
    x_columns:×Ô±äÁ¿list
    y_column£ºÒò±äÁ¿str
    top_features:Í¼±íÖÐÕ¹Ê¾µÄÌØÕ÷ÊýÁ¿
    model: XGBOOSTÄ£ÐÍ£¬Èç¹û²»´«Ôò×Ô¶¯²úÉúÒ»¸ö×Ô¶¯Ñ°²ÎºóµÄXGBOOSTÄ£ÐÍ
    searching: ÊÇ·ñ×Ô¶¯Ñ°²Î£¬Ä¬ÈÏÎªÊÇ
    savePath:str Í¼Æ¬´æ´¢Â·¾¶

    hyperparams: XGBClassifier params -- no selection yet
    """
    x = df_input[x_columns]
    y = df_input[y_column]

    if searching:
        # searcher = RandSearcherCV("Classification", XGBClassifier())
        # model = searcher(x, y)  # ; searcher.report()
        searcher = RandomizedSearchCV(XGBClassifier(), param_distributions=GridDefaultRange['XGBClassifier'])
        # searcher=GridSearchCV(globals()[method](),param_grid=GridDefaultRange[method])
        model = searcher.fit(x, y)
        model = XGBClassifier(**model.best_params_).fit(x, y)
    else:
        model = XGBClassifier(random_state=42).fit(x, y)
    # if searching:
    #     str_result = "²ÉÓÃ¼«¶ËÌÝ¶ÈÌáÉýÊ÷(XGBOOST)½øÐÐ±äÁ¿ÖØÒª¶È·ÖÎö£¬Ä£ÐÍ²ÎÊýÎª:\n" + dic2str(model.best_params_, 'XGBClassifier')
    # else:
    str_result = "²ÉÓÃ¼«¶ËÌÝ¶ÈÌáÉýÊ÷(XGBOOST)½øÐÐ±äÁ¿ÖØÒª¶È·ÖÎö£¬Ä£ÐÍ²ÎÊýÎª:\n" + dic2str(
            model.get_params(), model.__class__.__name__)
    col_refs = {
        "Variable": "total_gain",
        "Total Gain": "total_gain",
        "Total Cover": "total_cover",
        "Gain": "gain",
        "Cover": "cover",
        "Weight Importance": "weight",
    }
    df = pd.DataFrame(columns=list(col_refs.keys()))

    for col_name, importance_type in col_refs.items():
        row_index = 0
        for d, x in (
            model.get_booster().get_score(importance_type=importance_type).items()
        ):
            df.loc[row_index, col_name] = x if (col_name != "Variable") else d
            row_index += 1
    df = df.sort_values(by="Total Gain", ascending=False).head(top_features)
    top_list = list(df["Variable"])

    str_result += "\nÖØÒª¶È×î¸ßµÄ{}¸ö±äÁ¿£¨ÓÉ¸ßµ½µÍ£©·Ö±ðÎª£º{}¡£".format(top_features, str(top_list)[1:-1])

    plot_name_dict = {}
    if savePath is not None:
        plot_name_dict = x5.horizontal_bar_plot(
            df.head(top_features).sort_values(by="Total Gain", ascending=True),
            "Variable",
            "Total Gain",
            "Feature Importance (Total Gain)",
            savePath,
            dpi=dpi,
            picFormat=picFormat,
        )

    return df, str_result, plot_name_dict["pics"], plot_name_dict["save_pics"]


def _randomforest_cfeatures_importance(
    df_input,
    x_columns,
    y_column,
    top_features,
    searching=True,
    savePath=None,
    dpi=600,
    picFormat="jpeg",
):
    """
    df_input:Dataframe
    x_columns:×Ô±äÁ¿list
    y_column£ºÒò±äÁ¿str
    num_features:Í¼±íÖÐÕ¹Ê¾µÄÌØÕ÷ÊýÁ¿
    (»áÌÞ³ý¿ÕÖµ)
    savePath:str Í¼Æ¬´æ´¢Â·¾¶

    hyperparams: alpha(alpharange), cv, tol
    """
    dftemp = df_input[x_columns + [y_column]].dropna()
    x = dftemp[x_columns]
    y = dftemp[y_column]

    if searching:
        # searcher = RandSearcherCV("Classification", RandomForestClassifier())
        # model = searcher(x, y)  # ; searcher.report()
        searcher = RandomizedSearchCV(RandomForestClassifier(), param_distributions=GridDefaultRange['RandomForestClassifier'])
        # searcher=GridSearchCV(globals()[method](),param_grid=GridDefaultRange[method])
        model = searcher.fit(x, y)
        model = RandomForestClassifier(**model.best_params_).fit(x, y)
    else:
        model = RandomForestClassifier(random_state=42).fit(x, y)
    param_dict = model.get_params()


    # if searching:
    #     str_result = "²ÉÓÃRandom Forrest Classifier½øÐÐ±äÁ¿ÖØÒª¶È·ÖÎö£¬Ä£ÐÍ²ÎÊýÎª:\n" + dic2str(model.best_params_, 'RandomForestClassifier')
    # else:
    str_result = "²ÉÓÃRandom Forrest Classifier½øÐÐ±äÁ¿ÖØÒª¶È·ÖÎö£¬Ä£ÐÍ²ÎÊýÎª:\n" + dic2str(
            param_dict, model.__class__.__name__)
    df_result = pd.DataFrame(
        {"Variable": x_columns, "Weight Importance": abs(model.feature_importances_)}
    ).sort_values(by="Weight Importance", ascending=False)

    top_list = list(df_result.head(top_features)["Variable"])
    str_result += "\nÖØÒª¶È×î¸ßµÄ{0}¸ö±äÁ¿£¨ÓÉ¸ßµ½µÍ£©·Ö±ðÎª£º{1}¡£\n".format(
        top_features, str(top_list)[1:-1]
    )

    plot_name_dict = {}
    if savePath is not None:
        plot_name_dict = x5.horizontal_bar_plot(
            df_result.head(top_features).sort_values(
                by="Weight Importance", ascending=True
            ),
            "Variable",
            "Weight Importance",
            "Feature Importance (Coefficient)",
            savePath,
            dpi=dpi,
            picFormat=picFormat,
        )
    return df_result, str_result, plot_name_dict["pics"], plot_name_dict["save_pics"]


def _adaboost_cfeatures_importance(
    df_input,
    x_columns,
    y_column,
    top_features,
    searching=True,
    savePath=None,
    dpi=600,
    picFormat="jpeg",
):
    """
    df_input:Dataframe
    x_columns:×Ô±äÁ¿list
    y_column£ºÒò±äÁ¿str
    num_features:Í¼±íÖÐÕ¹Ê¾µÄÌØÕ÷ÊýÁ¿
    (»áÌÞ³ý¿ÕÖµ)
    savePath:str Í¼Æ¬´æ´¢Â·¾¶

    hyperparams: alpha(alpharange), cv, tol
    """
    dftemp = df_input[x_columns + [y_column]].dropna()
    x = dftemp[x_columns]
    y = dftemp[y_column]

    if searching:
        # searcher = RandSearcherCV("classification", AdaBoostClassifier())
        # model = searcher(x, y)  # ; searcher.report()
        searcher = RandomizedSearchCV(AdaBoostClassifier(), param_distributions=GridDefaultRange['AdaBoostClassifier'])
        # searcher=GridSearchCV(globals()[method](),param_grid=GridDefaultRange[method])
        model = searcher.fit(x, y)
        model = AdaBoostClassifier(**model.best_params_).fit(x, y)
    else:
        model = AdaBoostClassifier(random_state=42).fit(x, y)
    param_dict = model.get_params()

    str_result = "²ÉÓÃAdaBoost Classifier½øÐÐ±äÁ¿ÖØÒª¶È·ÖÎö£¬Ä£ÐÍ²ÎÊýÎª:\n" + dic2str(
                param_dict, model.__class__.__name__)


    df_result = pd.DataFrame(
        {"Variable": x_columns, "Weight Importance": abs(model.feature_importances_)}
    ).sort_values(by="Weight Importance", ascending=False)

    top_list = list(df_result.head(top_features)["Variable"])
    str_result += "\nÖØÒª¶È×î¸ßµÄ{0}¸ö±äÁ¿£¨ÓÉ¸ßµ½µÍ£©·Ö±ðÎª£º{1}¡£\n".format(
        top_features, str(top_list)[1:-1]
    )

    plot_name_dict = {}
    if savePath is not None:
        plot_name_dict = x5.horizontal_bar_plot(
            df_result.head(top_features).sort_values(
                by="Weight Importance", ascending=True
            ),
            "Variable",
            "Weight Importance",
            "Feature Importance (Coefficient)",
            savePath,
            dpi=dpi,
            picFormat=picFormat,
        )
    return df_result, str_result, plot_name_dict["pics"], plot_name_dict["save_pics"]


def ML_Classfication(
    df,
    group,
    features,
    decimal_num=3,
    validation_ratio=0.15,
    scoring="roc_auc",
    method="KNeighborsClassifier",
    isKFold="cross",
    n_splits=10,
    explain=True,
    shapSet=2,
    explain_numvar=2,
    explain_sample=2,
    shap_catter=False,
    shap_catter_feas=[],
    searching="default",
    validationCurve=False,
    smooth=False,
    savePath=None,
    dpi=600,
    picFormat="jpeg",
    label="LABEL",
    testSet=False,
    modelSave=True,
    datasave=False,
    testLabel=0,
    randomState=1,
    resultType=0,
    DCA_cut=0,
    **kwargs,
):
    """
    »úÆ÷Ñ§Ï°·ÖÀà·ÖÎö

    Input:
        df_input:DataFrame ÊäÈëµÄ´ý´¦ÀíÊý¾Ý
        group_name:str ·Ö×éÃû
        validation_ratio:float ²âÊÔ¼¯±ÈÀý
        scoring:str Ä¿±êÆÀ¼ÛÖ¸±ê
        method:str Ê¹ÓÃµÄ»úÆ÷Ñ§Ï°·ÖÀà·½·¨/Ä£ÐÍ
                    'LogisticRegression':LogisticRegression(**kwargs),
                    'XGBClassifier':XGBClassifier(**kwargs),
                    'RandomForestClassifier':RandomForestClassifier(**kwargs),
                    'SVC':SVC(**kwargs),
                    'KNeighborsClassifier':KNeighborsClassifier(**kwargs),
        n_splits:int ½»²æÑéÖ¤µÄ×Ó¼¯ÊýÄ¿
        explain:bool ÊÇ·ñ½øÐÐÄ£ÐÍ½âÊÍ
        explain_numvar:int ÐèÒª½âÊÍµÄ±äÁ¿Êý
        explain_sample:int ÐèÒªÀýÊÍµÄÑù±¾Êý
        searching:bool ÊÇ·ñ½øÐÐ×Ô¶¯Ñ°²Î£¬Ä¬ÈÏÎª·ñ
        savePath:str Í¼Æ¬´æ´¢Â·¾¶
        **kwargs:dict Ê¹ÓÃ»úÆ÷Ñ§Ï°·ÖÀà·½·¨µÄ²ÎÊý

    Return:
        df_dict: dataframe×Öµä£¬°üº¬£º
                df_train_result: Ä£ÐÍÔÚÑµÁ·¼¯ÉÏµÄ±íÏÖ
                df_test_result:  Ä£ÐÍÔÚ²âÊÔ¼¯ÉÏµÄ±íÏÖ
        str_result: ·ÖÎö½á¹û×ÛÊö
        plot_name_list: Í¼Æ¬ÎÄ¼þÃûÁÐ±í
    """
    name_dict = {
        "LogisticRegression": "logistic",
        "XGBClassifier": "XGBoost",
        "RandomForestClassifier": "RandomForest",
        "LGBMClassifier": "LightGBM",
        "SVC": "SVM",
        "MLPClassifier": "MLP",
        "GaussianNB": "GNB",
        "ComplementNB": "CNB",
        "AdaBoostClassifier": "AdaBoost",
        "KNeighborsClassifier": "KNN",
        "DecisionTreeClassifier": "DecisionTree",
        "BaggingClassifier": "Bagging",
        "GradientBoostingClassifier": 'GBDT',
    }
    colors = x5.CB91_Grad_BP
    str_time = (
        str(datetime.datetime.now().hour)
        + str(datetime.datetime.now().minute)
        + str(datetime.datetime.now().second)
    )
    random_number = random.randint(1, 100)
    str_time = str_time + str(random_number)

    list_name = [group]

    plot_name_dict_save = {}  ##´æ´¢Í¼Æ¬
    result_model_save = {}  ##Ä£ÐÍ´æ´¢
    resThreshold = 0  ##ÓÃÓÚ´æ´¢×îÖÕµÄãÐÖµ
    df_save_dic={}
    conf_dic_train, conf_dic_valid, conf_dic_test = {}, {}, {}
    df_input= df.copy(deep=True)
    if testSet:
        df = df[features + [group] + [label]].dropna()
        if label in features or label == group:
            return {"error": "±êÇ©ÁÐ²»ÄÜÔÚËùÔÚÄ£ÐÍÖÐ£¬ÇëÖØÐÂÑ¡ÔñÊý¾Ý»®·Ö±êÇ©ÁÐ£¡"}
    else:
        df = df[features + [group]].dropna()

    binary = True
    u = np.sort(np.unique(np.array(df[group])))
    if len(u) == 2 and set(u) != set([0, 1]):
        y_result = label_binarize(df[group], classes=[ii for ii in u])  # ½«±êÇ©¶þÖµ»¯
        y_result_pd = pd.DataFrame(y_result, columns=[group])
        df = pd.concat([df.drop(group, axis=1), y_result_pd], axis=1)
    elif len(u) > 2:
        if len(u) > 10:
            return {"error": "ÔÝ²»ÔÊÐíÀà±ðÊýÄ¿´óÓÚ10µÄÇé¿ö¡£Çë¼ì²éÒò±äÁ¿È¡ÖµÇé¿ö¡£"}
        binary = False
        if scoring == "roc_auc":
            scoring = scoring + "_ovo"
        else:
            scoring = scoring + "_macro"
        return {"error": "ÔÝÊ±Ö»Ö§³Ö¶þ·ÖÀà¡£Çë¼ì²éÒò±äÁ¿È¡ÖµÇé¿ö¡£"}

    if testSet:
        if isinstance(df[label][0], str):
            testLabel = str(testLabel)
        df = df[features + [group] + [label]].dropna()
        if datasave:
            df_save=df_input.iloc[list(df.index)]
        test_a = df[df[label] == testLabel]
        train_a = df[df[label] != testLabel]
        train_all = train_a.drop(label, axis=1)
        test_all = test_a.drop(label, axis=1)
        # features.remove(fea)
        df = df.drop(label, axis=1)
        Xtrain = train_all.drop(group, axis=1)
        Ytrain = train_all.loc[:, list_name].squeeze(axis=1)
        Xtest = test_all.drop(group, axis=1)
        Ytest = test_all.loc[:, list_name].squeeze(axis=1)
    else:
        df = df[features + [group]].dropna()
        X = df.drop(group, axis=1)
        Y = df.loc[:, list_name].squeeze(axis=1)
        Xtrain, Xtest, Ytrain, Ytest = TTS(
            X,
            Y,
            test_size=validation_ratio,
            random_state=randomState,
        )
        if datasave:
            df_save=df_input.iloc[list(df.index)]
            df_save['Label_ML']=list(map(lambda x: int(x), np.zeros(len(df_save))))
            df_save['Label_ML'].loc[list(Xtest.index)]=1


    df_dict = {}

    str_result = "²ÉÓÃ%s»úÆ÷Ñ§Ï°·½·¨½øÐÐ·ÖÀà£¬·ÖÀà±äÁ¿Îª%s£¬Ä£ÐÍÖÐµÄ±äÁ¿°üÀ¨" % (method, group)
    str_result += "¡¢".join(features)

    if searching == "auto":
        # if method == "LGBMClassifier":
        #     searcher = GridSearcherCV("Classification", globals()[method]())
        #     clf = searcher(Xtrain, Ytrain)
        #     searcher.report()
        # else:
        #     searcher = RandSearcherCV("Classification", globals()[method]())
        #     clf = searcher(Xtrain, Ytrain)
        #     searcher.report()
        searcher = RandomizedSearchCV(globals()[method](), param_distributions=GridDefaultRange[method])
        # searcher=GridSearchCV(globals()[method](),param_grid=GridDefaultRange[method])
        clf = searcher.fit(Xtrain, Ytrain)
    elif searching == "handle":
        if method == "SVC":
            kwargs["probability"] = True
        if method == "RandomForestClassifier" and kwargs["max_depth"] == "None":
            kwargs["max_depth"] = None
        if method == "MLPClassifier":
            hls_vals = str(kwargs["hidden_layer_sizes"]).split(",")
            hls_value = ()
            for hls_val in hls_vals:
                try:
                    if int(hls_val) >= 5 and int(hls_val) <= 200:
                        hls_value = hls_value + (int(hls_val),)
                    else:
                        return {"error": "Çë°´ÕÕÒªÇóÖØÐÂÉèÖÃÒþ²Ø²ã¿í¶È£¡"}
                except:
                    return {"error": "ÇëÖØÐÂÉèÉñ¾­ÍøÂçÄ£ÐÍÖÐµÄÒþ²Ø²ã¿í¶È£¡"}
            kwargs["hidden_layer_sizes"] = hls_value
        if method == "GaussianNB" and kwargs["priors"] == "None":
            kwargs["priors"] = None
        elif method == "GaussianNB":
            pri_vals = str(kwargs["priors"]).split(",")
            pri_value = ()
            pri_sum = 0.0
            for pri_val in pri_vals:
                try:
                    pri_sum = float(pri_val) + pri_sum
                    pri_value = pri_value + (float(pri_val),)
                except:
                    return {"error": "ÇëÖØÐÂÉèÆÓËØ±´Ò¶Ë¹Ä£ÐÍÖÐµÄÏÈÑé¸ÅÂÊ£¡"}
            if len(pri_vals) == len(Y.unique()) and pri_sum == 1.0:
                kwargs["priors"] = pri_value
            else:
                return {"error": "ÇëÖØÐÂÉèÆÓËØ±´Ò¶Ë¹Ä£ÐÍÖÐµÄÏÈÑé¸ÅÂÊ£¡"}
        if method in random_model:
            kwargs["random_state"]=42
        clf = globals()[method](**kwargs).fit(Xtrain, Ytrain)
    elif searching == "default":
        # if (method == 'SVC'): kwargs['probability'] = True
        if method == "SVC":
            kwargs["probability"] = True
        elif method == "MLPClassifier":
            kwargs["hidden_layer_sizes"] = (20, 10)
            kwargs["max_iter"] = 20
        elif method == "RandomForestClassifier":
            kwargs["n_estimators"] = 20
        if method in random_model:
            kwargs["random_state"]=42
        clf = globals()[method](**kwargs).fit(Xtrain, Ytrain)

    if searching == 'auto':
        str_result += "\nÄ£ÐÍ²ÎÊýÎª:\n%s" % dic2str(searcher.best_params_, method)
    else:
        str_result += "\nÄ£ÐÍ²ÎÊýÎª:\n%s" % dic2str(clf.get_params(), clf.__class__.__name__)
    str_result += "\nÊý¾Ý¼¯Ñù±¾Êý×Ü¼ÆN=%dÀý£¬·ÖÀà±äÁ¿ÖÐ°üº¬µÄÀà±ðÐÅÏ¢Îª£º\n" % (df.shape[0])
    group_labels = df[group].unique()
    group_labels.sort()
    for label in group_labels:
        n = sum(df[group] == label)
        str_result += "\t Àà±ð(" + str(label) + ")£ºN=" + str(n) + "Àý\n"

    plot_name_list = x5.plot_learning_curve(
        clf,
        Xtrain,
        Ytrain,
        cv=n_splits,
        scoring=scoring,
        path=savePath,
        dpi=dpi,
        picFormat=picFormat,
    )
    plot_name_dict_save["Ñ§Ï°ÇúÏß"] = plot_name_list[1]
    plot_name_list.pop(len(plot_name_list) - 1)
    ###»­Ð£×¼ÇúÏß
    calibration_curve_name, _ = plot_calibration_curve(
        clf,
        Xtrain,
        Xtest,
        Ytrain,
        Ytest,
        name=name_dict[method],
        path=savePath,
        smooth=smooth,
        picFormat=picFormat,
        dpi=dpi,
    )
    plot_name_list.append(calibration_curve_name[0])
    plot_name_dict_save["Ð£×¼ÇúÏß"] = calibration_curve_name[1]
    if binary:
        fig = plt.figure(figsize=(4, 4), dpi=dpi)
        # »­¶Ô½ÇÏß
        plt.plot(
            [0, 1],
            [0, 1],
            linestyle="--",
            lw=1,
            color="r",
            alpha=0.8,
        )
        plt.grid(which="major", axis="both", linestyle="-.", alpha=0.08, color="grey")

    best_auc = 0.0
    tprs_train, tprs_valid = [], []
    fpr_train_alls, tpr_train_alls = [], []
    mean_fpr = np.linspace(0, 1, 100)
    list_evaluate_dic_train = make_class_metrics_dict()
    list_evaluate_dic_valid = make_class_metrics_dict()
    # KF = KFold(n_splits=n_splits, random_state=randomState,shuffle=True)##StratifiedKFold
    KF = StratifiedKFold(n_splits=n_splits, random_state=randomState, shuffle=True)
    if isKFold == "nest":
        inner_cv = StratifiedKFold(
            n_splits=n_splits, random_state=randomState, shuffle=True
        )
    for i, (train_index, valid_index) in enumerate(KF.split(Xtrain, Ytrain)):
        # »®·ÖÑµÁ·¼¯ºÍÑéÖ¤¼¯
        X_train, X_valid = Xtrain.iloc[train_index], Xtrain.iloc[valid_index]
        Y_train, Y_valid = Ytrain.iloc[train_index], Ytrain.iloc[valid_index]

        if isKFold == "nest":
            best_auc = 0.0
            resThreshold_i = 0
            for j, (train_index_inner, test_index_inner) in enumerate(
                inner_cv.split(X_train, Y_train)
            ):
                X_train_inner, X_test_inner = (
                    Xtrain.iloc[train_index_inner],
                    Xtrain.iloc[test_index_inner],
                )
                y_train_inner, y_test_inner = (
                    Ytrain.iloc[train_index_inner],
                    Ytrain.iloc[test_index_inner],
                )

                model_i = clone(clf).fit(X_train_inner, y_train_inner)
                # ÀûÓÃclassification_metric_evaluateº¯Êý»ñÈ¡ÔÚÑéÖ¤¼¯µÄÔ¤²âÖµ
                _, _, metric_dic_train_i, _ = classification_metric_evaluate(
                    model_i, X_train_inner, y_train_inner, True
                )
                _, _, metric_dic_valid_i, _ = classification_metric_evaluate(
                    model_i,
                    X_test_inner,
                    y_test_inner,
                    True,
                    Threshold=metric_dic_train_i["cutoff"],
                )
                # metric_dic_valid.update({'cutoff': metric_dic_train_i['cutoff']})
                if metric_dic_valid_i["AUC"] > best_auc:
                    model = model_i
                    resThreshold_i = metric_dic_train_i["cutoff"]
        else:
            # ½¨Á¢Ä£ÐÍ(Ä£ÐÍÒÑ¾­¶¨Òå)²¢ÑµÁ·
            model = clone(clf).fit(X_train, Y_train)

        # ÀûÓÃclassification_metric_evaluateº¯Êý»ñÈ¡ÔÚÑéÖ¤¼¯µÄÔ¤²âÖµ
        if isKFold == "nest":
            fpr_train, tpr_train, metric_dic_train, _ = classification_metric_evaluate(
                model, X_train, Y_train, binary, Threshold=resThreshold_i
            )
        else:
            fpr_train, tpr_train, metric_dic_train, _ = classification_metric_evaluate(
                model, X_train, Y_train, binary
            )
        fpr_valid, tpr_valid, metric_dic_valid, _ = classification_metric_evaluate(
            model, X_valid, Y_valid, binary, Threshold=metric_dic_train["cutoff"]
        )
        metric_dic_valid.update({"cutoff": metric_dic_train["cutoff"]})

        # model selection using validation set
        if metric_dic_valid["AUC"] > best_auc:
            clf = model
            resThreshold = metric_dic_train["cutoff"]

        # ¼ÆËãËùÓÐÆÀ¼ÛÖ¸±ê
        for key in list_evaluate_dic_train.keys():
            list_evaluate_dic_train[key].append(metric_dic_train[key])
            list_evaluate_dic_valid[key].append(metric_dic_valid[key])

        if binary:
            # interp:²åÖµ °Ñ½á¹ûÌí¼Óµ½tprsÁÐ±íÖÐ
            tprs_valid.append(np.interp(mean_fpr, fpr_valid, tpr_valid))
            tprs_valid[-1][0] = 0.0

            # »­Í¼, Ö»ÐèÒªplt.plot(fpr,tpr), ±äÁ¿roc_aucÖ»ÊÇ¼ÇÂ¼aucµÄÖµ, Í¨¹ýauc()º¯Êý¼ÆËã³öÀ´
            if validationCurve:
                plt.plot(
                    fpr_valid,
                    tpr_valid,
                    lw=1,
                    alpha=0.4,
                    label="ROC fold %4d (auc=%0.3f 95%%CI (%0.3f-%0.3f))"
                    % (
                        i + 1,
                        metric_dic_valid["AUC"],
                        metric_dic_valid["AUC_L"],
                        metric_dic_valid["AUC_U"],
                    ) if resultType == 1 else "ROC fold %4d auc=%0.3f" % (i+1, metric_dic_valid["AUC"]),
                )

            ##ÑµÁ·¼¯ROC
            fpr_train_alls.append(fpr_train)
            tpr_train_alls.append(tpr_train)
            tprs_train.append(np.interp(mean_fpr, fpr_train, tpr_train))
            tprs_train[-1][0] = 0.0

    if modelSave:
        import pickle

        modelfile = open(savePath + method + str_time + ".pkl", "wb")
        pickle.dump(clf, modelfile)
        modelfile.close()
        result_model_save["modelFile"] = method + str_time + ".pkl"
        result_model_save["modelFeature"] = features
    if datasave:
        res_pro = model.predict_proba(df_save[features])
        feas_Yprob = []
        for i in range(res_pro.shape[1]):
            feas_Yprob.append('Yprob_' + str(i)+'_'+str_time)
        pd_Yprob = pd.DataFrame(res_pro, columns=feas_Yprob)
        df_save = pd.concat([df_save, pd_Yprob], axis=1)
        df_save['Threshold'+'_'+str_time] = resThreshold
        df_dict.update({'´æ´¢Êý¾Ý±í':df_save})

    if binary:
        mean_tpr_valid = np.mean(tprs_valid, axis=0)
        mean_tpr_valid[-1] = 1.0
        # mean_auc = auc(mean_fpr, mean_tpr_valid)  # ¼ÆËãÆ½¾ùAUCÖµ
        mean_auc=np.mean(list_evaluate_dic_valid["AUC"])
        aucs_lower, aucs_upper = ci(list_evaluate_dic_valid["AUC"])
        plt.plot(
            mean_fpr,
            mean_tpr_valid,
            color="b",
            lw=2,
            alpha=0.8,
            label=r"Mean (validation) ROC (auc=%0.3f 95%%CI (%0.3f-%0.3f))"
            % (
                mean_auc,
                np.mean(list_evaluate_dic_valid["AUC_L"]),
                np.mean(list_evaluate_dic_valid["AUC_U"]),
            ) if resultType == 1 else r"Mean (validation) ROC (auc=%0.3f SD (%0.3f))" % (mean_auc, np.std(list_evaluate_dic_valid["AUC"])),
            # label = r'Mean ROC (auc=%0.3f 0.95CI(%0.3f-%0.3f)' % (mean_auc, aucs_lower, aucs_upper),
        )

    mean_dic_train, stdv_dic_train = {}, {}
    mean_dic_valid, stdv_dic_valid = {}, {}
    for key in list_evaluate_dic_valid.keys():
        mean_dic_train[key] = np.mean(list_evaluate_dic_train[key])
        mean_dic_valid[key] = np.mean(list_evaluate_dic_valid[key])
        if resultType == 0:  ##SD
            stdv_dic_train[key] = np.std(list_evaluate_dic_train[key], axis=0)
            stdv_dic_valid[key] = np.std(list_evaluate_dic_valid[key], axis=0)
        elif resultType == 1:  ##CI
            conf_dic_train[key] = list(ci(list_evaluate_dic_train[key]))
            conf_dic_valid[key] = list(ci(list_evaluate_dic_valid[key]))
    # if resultType == 0:  ##SD
    #    df_train_result = pd.DataFrame([mean_dic_train, stdv_dic_train], index=['Mean', 'SD'])
    #    df_train_result = df_train_result.applymap(lambda x: round_dec(x, d=decimal_num))
    #    df_valid_result = pd.DataFrame([mean_dic_valid, stdv_dic_valid], index=['Mean', 'SD'])
    #    df_valid_result = df_valid_result.applymap(lambda x: round_dec(x, d=decimal_num))

    (
        fpr_test,
        tpr_test,
        metric_dic_test,
        df_test_result,
    ) = classification_metric_evaluate(
        clf, Xtest, Ytest, binary, Threshold=resThreshold
    )
    metric_dic_test.update({"cutoff": resThreshold})

    # plt.plot(
    #    fpr_test, tpr_test,
    #    lw=1.5, alpha=0.6,
    #    label='Test Set ROC (auc=%0.3f) ' % metric_dic_test['AUC'],
    # )
    plt.xlim([-0.02, 1.02])
    plt.ylim([-0.02, 1.02])
    plt.xlabel("1-Specificity")
    plt.ylabel("Sensitivity")
    plt.title("ROC curve(Validation)")
    plt.legend(loc="lower right", fontsize=5)
    if savePath is not None:
        plot_name_list.append(
            save_fig(savePath, "ROC_curve", "png", fig, str_time=str_time)
        )
        plot_name_dict_save["ÑéÖ¤¼¯ROCÇúÏß"] = save_fig(
            savePath, "ROC_curve", picFormat, fig, str_time=str_time
        )
    plt.close()

    ##»­ÑµÁ·¼¯ROC
    if binary:
        fig = plt.figure(figsize=(4, 4), dpi=dpi)
        # »­¶Ô½ÇÏß
        plt.plot(
            [0, 1],
            [0, 1],
            linestyle="--",
            lw=1,
            color="r",
            alpha=0.8,
        )
        plt.grid(which="major", axis="both", linestyle="-.", alpha=0.08, color="grey")

        if validationCurve:
            for i in range(len(tpr_train_alls)):
                plt.plot(
                    fpr_train_alls[i],
                    tpr_train_alls[i],
                    lw=1,
                    alpha=0.4,
                    label="ROC fold %4d (auc=%0.3f 95%%CI (%0.3f-%0.3f)) "
                    % (
                        i + 1,
                        list_evaluate_dic_train["AUC"][i],
                        list_evaluate_dic_train["AUC_L"][i],
                        list_evaluate_dic_train["AUC_U"][i],
                    ) if resultType == 1 else "ROC fold %4d auc=%0.3f " % (i+1, list_evaluate_dic_train["AUC"][i]),
                )

        mean_tpr_train = np.mean(tprs_train, axis=0)
        mean_tpr_train[-1] = 1.0
        # mean_auc_train = auc(mean_fpr, mean_tpr_train)  # ¼ÆËãÆ½¾ùAUCÖµ
        mean_auc_train = np.mean(list_evaluate_dic_train["AUC"])
        plt.plot(
            mean_fpr,
            mean_tpr_train,
            color="b",
            lw=1.8,
            alpha=0.7,
            label=r"Mean (train) ROC (auc=%0.3f 95%%CI (%0.3f-%0.3f))"
            % (
                mean_auc_train,
                np.mean(list_evaluate_dic_train["AUC_L"]),
                np.mean(list_evaluate_dic_train["AUC_U"]),
            ) if resultType == 1 else "Mean (train) ROC (auc=%0.3f SD (%0.3f))" % (mean_auc_train,np.std(list_evaluate_dic_train["AUC"])),
        )
        plt.xlim([-0.02, 1.02])
        plt.ylim([-0.02, 1.02])
        plt.xlabel("1-Specificity")
        plt.ylabel("Sensitivity")
        plt.title("ROC curve(Training)")
        plt.legend(loc="lower right", fontsize=5)
        if savePath is not None:
            plot_name_list.append(
                save_fig(savePath, "ROC_curve_train", "png", fig, str_time=str_time)
            )
            plot_name_dict_save["ÑµÁ·¼¯ROCÇúÏß"] = save_fig(
                savePath, "ROC_curve_train", picFormat, fig, str_time=str_time
            )
        plt.close()

        plot_name_list.reverse()  ###ËùÓÐÍ¼Æ¬µ¹ÖÃ

        ###»­²âÊÔ¼¯ROC
        fig = plt.figure(figsize=(4, 4), dpi=dpi)
        # »­¶Ô½ÇÏß
        plt.plot(
            [0, 1],
            [0, 1],
            linestyle="--",
            lw=1,
            color="r",
            alpha=0.8,
        )
        plt.grid(which="major", axis="both", linestyle="-.", alpha=0.08, color="grey")
        if smooth:
            from scipy.interpolate import interp1d

            tpr_test_unique, tpr_test_index = np.unique(fpr_test, return_index=True)
            fpr_test_new = np.linspace(min(fpr_test), max(fpr_test), len(fpr_test))
            f = interp1d(
                tpr_test_unique, tpr_test[tpr_test_index], kind="linear"
            )  ##cubic
            tpr_test_new = f(fpr_test_new)
        else:
            fpr_test_new = fpr_test
            tpr_test_new = tpr_test
        plt.plot(
            fpr_test_new,
            tpr_test_new,
            lw=1.5,
            alpha=0.6,
            color="b",
            label="Test Set ROC (auc=%0.3f 95%%CI (%0.3f-%0.3f)) "
            % (
                metric_dic_test["AUC"],
                metric_dic_test["AUC_L"],
                metric_dic_test["AUC_U"],
            ) if resultType == 1 else "Test Set ROC auc=%0.3f" % (metric_dic_test["AUC"]),
        )
        plt.xlim([-0.02, 1.02])
        plt.ylim([-0.02, 1.02])
        plt.xlabel("1-Specificity")
        plt.ylabel("Sensitivity")
        plt.title("ROC curve(Test)")
        plt.legend(loc="lower right", fontsize=5)
        if savePath is not None:
            plot_name_list.append(
                save_fig(savePath, "ROC_curve_test", "png", fig, str_time=str_time)
            )
            plot_name_dict_save["²âÊÔ¼¯ROCÇúÏß"] = save_fig(
                savePath, "ROC_curve_test", picFormat, fig, str_time=str_time
            )
        plt.close()

    # df_test_result = df_test_result.applymap(lambda x: round_dec(x, d=decimal_num))

    if testSet:
        df_count_c = Xtest.shape[0]
        df_count_r = (Xtest.shape[0] / df.shape[0]) * 100
        str_result += "ÆäÖÐÔÚ×ÜÌåÑù±¾ÖÐ¸ù¾Ý±êÇ©%sÎª%s»®·ÖÎª×ÜÌå²âÊÔ¼¯£¬ÆäÓà±êÇ©¹éÎªÑµÁ·¼¯¡£ÆäÖÐ" % (label, testLabel)
    else:
        df_count_c = df.shape[0] * validation_ratio
        df_count_r = validation_ratio * 100
        str_result += "ÆäÖÐÔÚ×ÜÌåÑù±¾ÖÐËæ»ú³éÈ¡"
    diff, ratio = 0, 0
    if resultType == 1:  ##CI
        str_result += (
            "²âÊÔ¼¯N=%dÀý(%3.2f%%)£¬Ê£ÓàÑù±¾×÷ÎªÑµÁ·¼¯½øÐÐ%dÕÛ½»²æÑéÖ¤£¬²¢ÔÚÑéÖ¤¼¯ÖÐµÃµ½AUC=%5.4f(%5.4f-%5.4f)¡£\n×îÖÕÄ£ÐÍÔÚ²âÊÔ¼¯ÖÐµÄAUC=%5.4f£¬×¼È·¶È=%5.4f¡£\n"
            % (
                df_count_c,
                df_count_r,
                n_splits,
                mean_dic_valid["AUC"],
                mean_dic_valid["AUC_L"],
                mean_dic_valid["AUC_U"],
                df_test_result["AUC"].values[0],
                df_test_result["×¼È·¶È"].values[0],
            )
        )
        diff = mean_dic_valid["AUC"] - float(df_test_result.loc["Mean", "AUC"])
        ratio = diff / float(df_test_result.loc["Mean", "AUC"])
    elif resultType == 0:  ##SD
        str_result += (
            "È¡²âÊÔ¼¯N=%dÀý(%3.2f%%)£¬Ê£ÓàÑù±¾×÷ÎªÑµÁ·¼¯½øÐÐ%dÕÛ½»²æÑéÖ¤£¬²¢ÔÚÑéÖ¤¼¯ÖÐµÃµ½AUC=%5.4f¡À%5.4f¡£\n×îÖÕÄ£ÐÍÔÚ²âÊÔ¼¯ÖÐµÄAUC=%5.4f£¬×¼È·¶È=%5.4f¡£\n"
            % (
                df_count_c,
                df_count_r,
                n_splits,
                mean_dic_valid["AUC"],
                stdv_dic_valid["AUC"],
                df_test_result["AUC"].values[0],
                df_test_result["×¼È·¶È"].values[0],
            )
        )
        diff = float(stdv_dic_valid["AUC"]) - float(df_test_result.loc["Mean", "AUC"])
        ratio = diff / float(df_test_result.loc["Mean", "AUC"])

    if not np.isnan(float(diff)) and diff > 0 and (ratio > 0.1):
        str_result += "×¢Òâµ½AUCÖ¸±êÏÂÑéÖ¤¼¯±íÏÖ³¬³ö²âÊÔ¼¯{}£¬Ô¼{}%£¬¿ÉÄÜ´æÔÚ¹ýÄâºÏÏÖÏó¡£½¨Òé¸ü»»Ä£ÐÍ»òÖØÐÂÉèÖÃ²ÎÊý¡£".format(
            round(diff, decimal_num), round(ratio * 100, decimal_num)
        )
    else:
        str_result += (
            "¼øÓÚAUCÖ¸±êÏÂÑéÖ¤¼¯±íÏÖÎ´³¬³ö²âÊÔ¼¯»ò³¬³ö±ÈÐ¡ÓÚ10%£¬¿ÉÈÏÎªÄâºÏ³É¹¦£¬{}Ä£ÐÍ¿ÉÒÔÓÃÓÚ´ËÊý¾Ý¼¯µÄ·ÖÀà½¨Ä£ÈÎÎñ¡£".format(
                name_dict[method]
            )
        )
    str_result += "\nÈç¹ûÏë½øÒ»²½¶Ô±È¸ü¶à·ÖÀàÄ£ÐÍµÄ±íÏÖ£¬¿ÉÊ¹ÓÃ×ó²àÀ¸ÖÇÄÜ·ÖÎöÖÐµÄ¡®·ÖÀà¶àÄ£ÐÍ×ÛºÏ·ÖÎö¡¯¹¦ÄÜ¡£"

    df_test_result = df_test_result.applymap(lambda x: round_dec(x, d=decimal_num))

    if resultType == 1:  ##CI
        for tem in ["AUC", "AUC_L", "AUC_U"]:
            del conf_dic_train[tem]
            del conf_dic_valid[tem]
        for key in conf_dic_train.keys():
            mean_dic_train[key] = (
                str(round_dec(float(mean_dic_train[key]), d=decimal_num))
                + "("
                + str(round_dec(float(conf_dic_train[key][0]), d=decimal_num))
                + "-"
                + str(round_dec(float(conf_dic_train[key][1]), d=decimal_num))
                + ")"
            )
            mean_dic_valid[key] = (
                str(round_dec(float(mean_dic_valid[key]), d=decimal_num))
                + "("
                + str(round_dec(float(conf_dic_valid[key][0]), d=decimal_num))
                + "-"
                + str(round_dec(float(conf_dic_valid[key][1]), d=decimal_num))
                + ")"
            )

        df_train_result = pd.DataFrame([mean_dic_train], index=["Mean"])
        # df_train_result = df_train_result.applymap(lambda x: round_dec(x, d=decimal_num))
        df_valid_result = pd.DataFrame([mean_dic_valid], index=["Mean"])
        df_train_result.iloc[0, 0] = (
            str(round_dec(float(df_train_result.iloc[0, 0]), d=decimal_num))
            + "("
            + str(round_dec(float(df_train_result.iloc[0, -2]), d=decimal_num))
            + "-"
            + str(round_dec(float(df_train_result.iloc[0, -1]), d=decimal_num))
            + ")"
        )
        df_valid_result.iloc[0, 0] = (
            str(round_dec(float(df_valid_result.iloc[0, 0]), d=decimal_num))
            + "("
            + str(round_dec(float(df_valid_result.iloc[0, -2]), d=decimal_num))
            + "-"
            + str(round_dec(float(df_valid_result.iloc[0, -1]), d=decimal_num))
            + ")"
        )
        df_train_result.rename(
            columns={
                "AUC": "AUC(95%CI)",
                "cutoff": "cutoff(95%CI)",
                "×¼È·¶È": "×¼È·¶È(95%CI)",
                "ÁéÃô¶È": "ÁéÃô¶È(95%CI)",
                "ÌØÒì¶È": "ÌØÒì¶È(95%CI)",
                "ÑôÐÔÔ¤²âÖµ": "ÑôÐÔÔ¤²âÖµ(95%CI)",
                "ÒõÐÔÔ¤²âÖµ": "ÒõÐÔÔ¤²âÖµ(95%CI)",
                "F1·ÖÊý": "F1·ÖÊý(95%CI)",
                "Kappa": "Kappa(95%CI)",
            },
            inplace=True,
        )
        df_valid_result.rename(
            columns={
                "AUC": "AUC(95%CI)",
                "cutoff": "cutoff(95%CI)",
                "×¼È·¶È": "×¼È·¶È(95%CI)",
                "ÁéÃô¶È": "ÁéÃô¶È(95%CI)",
                "ÌØÒì¶È": "ÌØÒì¶È(95%CI)",
                "ÑôÐÔÔ¤²âÖµ": "ÑôÐÔÔ¤²âÖµ(95%CI)",
                "ÒõÐÔÔ¤²âÖµ": "ÒõÐÔÔ¤²âÖµ(95%CI)",
                "F1·ÖÊý": "F1·ÖÊý(95%CI)",
                "Kappa": "Kappa(95%CI)",
            },
            inplace=True,
        )
        df_test_result.iloc[0, 0] = (
            str(df_test_result.iloc[0, 0])
            + " ("
            + str(df_test_result.iloc[0, -2])
            + "-"
            + str(df_test_result.iloc[0, -1])
            + ")"
        )
        df_test_result.rename(columns={"AUC": "AUC (95%CI)"}, inplace=True)
    elif resultType == 0:  ##SD
        for tem in ["AUC_L", "AUC_U"]:
            del stdv_dic_train[tem]
            del stdv_dic_valid[tem]
        for key in stdv_dic_train.keys():
            mean_dic_train[key] = (
                str(round_dec(float(mean_dic_train[key]), d=decimal_num))
                + " ("
                + str(round_dec(float(stdv_dic_train[key]), d=decimal_num))
                + ")"
            )
            mean_dic_valid[key] = (
                str(round_dec(float(mean_dic_valid[key]), d=decimal_num))
                + " ("
                + str(round_dec(float(stdv_dic_valid[key]), d=decimal_num))
                + ")"
            )

        df_train_result = pd.DataFrame([mean_dic_train], index=["Mean"])
        df_valid_result = pd.DataFrame([mean_dic_valid], index=["Mean"])

        df_train_result.rename(
            columns={
                "AUC": "AUC(SD)",
                "cutoff": "cutoff(SD)",
                "×¼È·¶È": "×¼È·¶È(SD)",
                "ÁéÃô¶È": "ÁéÃô¶È(SD)",
                "ÌØÒì¶È": "ÌØÒì¶È(SD)",
                "ÑôÐÔÔ¤²âÖµ": "ÑôÐÔÔ¤²âÖµ(SD)",
                "ÒõÐÔÔ¤²âÖµ": "ÒõÐÔÔ¤²âÖµ(SD)",
                "F1·ÖÊý": "F1·ÖÊý(SD)",
                "Kappa": "Kappa(SD)",
            },
            inplace=True,
        )
        df_valid_result.rename(
            columns={
                "AUC": "AUC(SD)",
                "cutoff": "cutoff(SD)",
                "×¼È·¶È": "×¼È·¶È(SD)",
                "ÁéÃô¶È": "ÁéÃô¶È(SD)",
                "ÌØÒì¶È": "ÌØÒì¶È(SD)",
                "ÑôÐÔÔ¤²âÖµ": "ÑôÐÔÔ¤²âÖµ(SD)",
                "ÒõÐÔÔ¤²âÖµ": "ÒõÐÔÔ¤²âÖµ(SD)",
                "F1·ÖÊý": "F1·ÖÊý(SD)",
                "Kappa": "Kappa(SD)",
            },
            inplace=True,
        )

    df_dictjq = {
        "ÑµÁ·¼¯½á¹û»ã×Ü": df_train_result.iloc[0:2, 0:8],
        "ÑéÖ¤¼¯½á¹û»ã×Ü": df_valid_result.iloc[0:2, 0:8],
        "²âÊÔ¼¯½á¹û»ã×Ü": df_test_result.iloc[0:2, 0:8],
    }
    df_dict.update(df_dictjq)

    plot_name_dict = {
        "ÑµÁ·¼¯ROCÇúÏßÍ¼": plot_name_list[0],
        "ÑéÖ¤¼¯ROCÇúÏßÍ¼": plot_name_list[1],
        "²âÊÔ¼¯ROCÇúÏßÍ¼": plot_name_list[4],
        "Ñ§Ï°ÇúÏßÍ¼": plot_name_list[3],
        "Ä£ÐÍÐ£×¼ÇúÏß": plot_name_list[2],
    }

    if binary:  ###»­DCAÇúÏß
        DCA_dict = {}
        (
            prob_pos,
            p_serie,
            net_benefit_serie,
            net_benefit_serie_All,
        ) = calculate_net_benefit(clf, Xtest, Ytest)
        DCA_dict[name_dict[method]] = {
            "p_serie": p_serie,
            "net_b_s": net_benefit_serie,
            "net_b_s_A": net_benefit_serie_All,
        }
        decision_curve_p = plot_decision_curves(
            DCA_dict,
            colors=colors,
            name="Test",
            savePath=savePath,
            dpi=dpi,
            picFormat=picFormat,
            DCA_cut=DCA_cut,
        )
        plot_name_dict["²âÊÔ¼¯DCAÇúÏßÍ¼"] = decision_curve_p[0]
        plot_name_dict_save["²âÊÔ¼¯DCAÇúÏßÍ¼"] = decision_curve_p[1]

    if explain or modelSave:
        import shap

        # from interpret.blackbox import LimeTabular, PartialDependence

        f = lambda x: clf.predict_proba(x)[:, 1]
        med = Xtrain.median().values.reshape((1, Xtrain.shape[1]))

        result_model_save["modelShapValue"] = [
            float("{:.3f}".format(i)) for i in list(med[0])
        ]  ##list(med[0])
        result_model_save["modelName"] = method
        result_model_save["modelClass"] = "»úÆ÷Ñ§Ï°·ÖÀà"
        result_model_save["Threshold"] = resThreshold

    df_shapValue = Xtest
    df_shapValue_show = pd.DataFrame()
    shapValue_list = []
    shapValue_name = []
    if explain:
        if shapSet == 2:  ##Xtrain, Xtest, Ytrain, Ytest
            df_shapValue = Xtest
            if explain_sample == 4:
                flage1, flage2, flage3, flage4 = True, True, True, True
                for i in range(len(Ytest)):
                    if (
                        flage1
                        and f(df_shapValue.iloc[i : i + 1, :])[0] >= resThreshold
                        and Ytest.iloc[i,] == 1
                    ):
                        df_shapValue_show = pd.concat(
                            [df_shapValue_show, df_shapValue.iloc[i : i + 1, :]], axis=0
                        )
                        shapValue_list.append(i)
                        shapValue_name.append("shap_Ñù±¾_Ô¤²âÖµÎª1Êµ¼ÊÖµÎª1")
                        flage1 = False
                    elif (
                        flage2
                        and f(df_shapValue.iloc[i : i + 1, :])[0] >= resThreshold
                        and Ytest.iloc[i,] == 0
                    ):
                        df_shapValue_show = pd.concat(
                            [df_shapValue_show, df_shapValue.iloc[i : i + 1, :]], axis=0
                        )
                        shapValue_list.append(i)
                        shapValue_name.append("shap_Ñù±¾_Ô¤²âÖµÎª1Êµ¼ÊÖµÎª0")
                        flage2 = False
                    elif (
                        flage3
                        and f(df_shapValue.iloc[i : i + 1, :])[0] < resThreshold
                        and Ytest.iloc[i,] == 1
                    ):
                        df_shapValue_show = pd.concat(
                            [df_shapValue_show, df_shapValue.iloc[i : i + 1, :]], axis=0
                        )
                        shapValue_name.append("shap_Ñù±¾_Ô¤²âÖµÎª0Êµ¼ÊÖµÎª1")
                        shapValue_list.append(i)
                        flage3 = False
                    elif (
                        flage4
                        and f(df_shapValue.iloc[i : i + 1, :])[0] < resThreshold
                        and Ytest.iloc[i,] == 0
                    ):
                        df_shapValue_show = pd.concat(
                            [df_shapValue_show, df_shapValue.iloc[i : i + 1, :]], axis=0
                        )
                        shapValue_name.append("shap_Ñù±¾_Ô¤²âÖµÎª0Êµ¼ÊÖµÎª0")
                        shapValue_list.append(i)
                        flage4 = False

                    if not flage1 and not flage2 and not flage3 and not flage4:
                        break
            else:
                df_shapValue_show = pd.concat(
                    [df_shapValue_show, df_shapValue.iloc[0:explain_sample, :]], axis=0
                )
                shapValue_list.extend(i for i in range(explain_sample))
                shapValue_name.extend(
                    "shap_Ñù±¾_" + str(i) for i in range(explain_sample)
                )

        elif shapSet == 1:
            df_shapValue = Xtrain
            if explain_sample == 4:
                flage1, flage2, flage3, flage4 = True, True, True, True
                for i in range(len(Ytrain)):
                    if (
                        flage1
                        and f(df_shapValue.iloc[i : i + 1, :])[0] >= resThreshold
                        and Ytrain.iloc[i,] == 1
                    ):
                        df_shapValue_show = pd.concat(
                            [df_shapValue_show, df_shapValue.iloc[i : i + 1, :]], axis=0
                        )
                        shapValue_name.append("shap_Ñù±¾_Ô¤²âÖµÎª1Êµ¼ÊÖµÎª1")
                        shapValue_list.append(i)
                        flage1 = False
                    elif (
                        flage2
                        and f(df_shapValue.iloc[i : i + 1, :])[0] >= resThreshold
                        and Ytrain.iloc[i,] == 0
                    ):
                        df_shapValue_show = pd.concat(
                            [df_shapValue_show, df_shapValue.iloc[i : i + 1, :]], axis=0
                        )
                        shapValue_name.append("shap_Ñù±¾_Ô¤²âÖµÎª1Êµ¼ÊÖµÎª0")
                        shapValue_list.append(i)
                        flage2 = False
                    elif (
                        flage3
                        and f(df_shapValue.iloc[i : i + 1, :])[0] < resThreshold
                        and Ytrain.iloc[i,] == 1
                    ):
                        df_shapValue_show = pd.concat(
                            [df_shapValue_show, df_shapValue.iloc[i : i + 1, :]], axis=0
                        )
                        shapValue_name.append("shap_Ñù±¾_Ô¤²âÖµÎª0Êµ¼ÊÖµÎª1")
                        shapValue_list.append(i)
                        flage3 = False
                    elif (
                        flage4
                        and f(df_shapValue.iloc[i : i + 1, :])[0] < resThreshold
                        and Ytrain.iloc[i,] == 0
                    ):
                        df_shapValue_show = pd.concat(
                            [df_shapValue_show, df_shapValue.iloc[i : i + 1, :]], axis=0
                        )
                        shapValue_name.append("shap_Ñù±¾_Ô¤²âÖµÎª0Êµ¼ÊÖµÎª0")
                        shapValue_list.append(i)
                        flage4 = False

                    if not flage1 and not flage2 and not flage3 and not flage4:
                        break
            else:
                df_shapValue_show = pd.concat(
                    [df_shapValue_show, df_shapValue.iloc[0:explain_sample, :]], axis=0
                )
                shapValue_list.extend(i for i in range(explain_sample))
                shapValue_name.extend(
                    "shap_Ñù±¾_" + str(i) for i in range(explain_sample)
                )
        elif shapSet == 0:
            df_shapValue = pd.concat([Xtrain, Xtest], axis=0)
            df_shapValue_Y = pd.concat([Ytrain, Ytest], axis=0)
            if explain_sample == 4:
                flage1, flage2, flage3, flage4 = True, True, True, True
                for i in range(len(df_shapValue_Y)):
                    if (
                        flage1
                        and f(df_shapValue.iloc[i : i + 1, :])[0] >= resThreshold
                        and df_shapValue_Y.iloc[i,] == 1
                    ):
                        df_shapValue_show = pd.concat(
                            [df_shapValue_show, df_shapValue.iloc[i : i + 1, :]], axis=0
                        )
                        shapValue_name.append("shap_Ñù±¾_Ô¤²âÖµÎª1Êµ¼ÊÖµÎª1")
                        shapValue_list.append(i)
                        flage1 = False
                    elif (
                        flage2
                        and f(df_shapValue.iloc[i : i + 1, :])[0] >= resThreshold
                        and df_shapValue_Y.iloc[i,] == 0
                    ):
                        df_shapValue_show = pd.concat(
                            [df_shapValue_show, df_shapValue.iloc[i : i + 1, :]], axis=0
                        )
                        shapValue_name.append("shap_Ñù±¾_Ô¤²âÖµÎª1Êµ¼ÊÖµÎª0")
                        shapValue_list.append(i)
                        flage2 = False
                    elif (
                        flage3
                        and f(df_shapValue.iloc[i : i + 1, :])[0] < resThreshold
                        and df_shapValue_Y.iloc[i,] == 1
                    ):
                        df_shapValue_show = pd.concat(
                            [df_shapValue_show, df_shapValue.iloc[i : i + 1, :]], axis=0
                        )
                        shapValue_name.append("shap_Ñù±¾_Ô¤²âÖµÎª0Êµ¼ÊÖµÎª1")
                        shapValue_list.append(i)
                        flage3 = False
                    elif (
                        flage4
                        and f(df_shapValue.iloc[i : i + 1, :])[0] < resThreshold
                        and df_shapValue_Y.iloc[i,] == 0
                    ):
                        df_shapValue_show = pd.concat(
                            [df_shapValue_show, df_shapValue.iloc[i : i + 1, :]], axis=0
                        )
                        shapValue_name.append("shap_Ñù±¾_Ô¤²âÖµÎª0Êµ¼ÊÖµÎª0")
                        shapValue_list.append(i)
                        flage4 = False

                    if not flage1 and not flage2 and not flage3 and not flage4:
                        break
            else:
                df_shapValue_show = pd.concat(
                    [df_shapValue_show, df_shapValue.iloc[0:explain_sample, :]], axis=0
                )
                shapValue_list.extend(i for i in range(explain_sample))
                shapValue_name.extend(
                    "shap_Ñù±¾_" + str(i) for i in range(explain_sample)
                )
        explainer = shap.KernelExplainer(f, med)
        shap_values = explainer.shap_values(df_shapValue)

        if explain_numvar > 0:
            # SHAP beeswarm summary plot
            assert explain_numvar <= len(features)
            plt.ioff()
            shap.summary_plot(shap_values, df_shapValue, show=False)
            fig = plt.gcf()

            if savePath is not None:
                plot_name_dict["SHAP_±äÁ¿¹±Ï×¶È×Ü½á"] = save_fig(
                    savePath, "shap_summary", "png", fig, str_time=str_time
                )
                plot_name_dict_save["SHAP_±äÁ¿¹±Ï×¶È×Ü½á"] = save_fig(
                    savePath, "shap_summary", picFormat, fig, str_time=str_time
                )
            plt.close(fig)

            shap.summary_plot(
                shap_values, df_shapValue, plot_type="bar", show=False
            )
            fig1 = plt.gcf()

            if savePath is not None:
                plot_name_dict["SHAP_ÖØÒªÐÔÍ¼"] = save_fig(
                    savePath, "shap_import", "png", fig1, str_time=str_time
                )
                plot_name_dict_save["SHAP_ÖØÒªÐÔÍ¼"] = save_fig(
                    savePath, "shap_import", picFormat, fig1, str_time=str_time
                )
            plt.close(fig1)

            if shap_catter and len(shap_catter_feas) > 0:
                for fea in shap_catter_feas:
                    # fig2 =shap.plots.scatter(shap_values[:, fea], color=shap_values[:, "Capital Gain"])

                    shap.dependence_plot(
                        fea,
                        shap_values,
                        df_shapValue,
                        interaction_index=None,
                        show=False,
                    )
                    fig2 = plt.gcf()
                    if savePath is not None:
                        plot_name_dict["SHAP_µãÍ¼_" + fea] = save_fig(
                            savePath,
                            "shap_catter_" + fea,
                            "png",
                            fig2,
                            str_time=str_time,
                        )
                        plot_name_dict_save["SHAP_µãÍ¼_" + fea] = save_fig(
                            savePath,
                            "shap_catter_" + fea,
                            picFormat,
                            fig2,
                            str_time=str_time,
                        )
                        plt.close(fig2)

            # # single feature (Partial Dependence)
            # pdp = PartialDependence(predict_fn=clf.predict_proba, data=Xtrain)
            # pdp_global = pdp.explain_global(name='Partial Dependence')
            # for i in range(explain_numvar):
            #     fig = pdp_global.visualize(key=i)
            #     if savePath is not None:
            #         plot_name_dict['Î¢·ÖÒÀÀµ¶È_±äÁ¿{}'.format(i+1)] = save_fig(savePath, 'partial_dependence_{}'.format(features[i]), '.jpeg', fig)
            #     plt.close()

        if explain_sample > 0:
            assert explain_sample <= len(Ytest)
            # lime = LimeTabular(predict_fn=clf.predict_proba, data=Xtest, random_state=1)
            # lime_local = lime.explain_local(Xtest[:explain_sample], Ytest[:explain_sample], name='LIME')

            for i in range(len(shapValue_list)):
                # SHAP explain
                shap.force_plot(
                    explainer.expected_value,
                    shap_values[shapValue_list[i]],
                    df_shapValue_show.iloc[i, :],
                    show=False,
                    figsize=(15, 3),
                    matplotlib=True,
                )
                fig = plt.gcf()
                if savePath is not None:
                    plot_name_dict[shapValue_name[i]] = save_fig(
                        savePath,
                        "shap_sample_{}".format(i + 1),
                        "png",
                        fig,
                        str_time=str_time,
                    )
                    plot_name_dict_save[shapValue_name[i]] = save_fig(
                        savePath,
                        "shap_sample_{}".format(i + 1),
                        picFormat,
                        fig,
                        str_time=str_time,
                    )
                plt.close(fig)

                # # LIME explain
                # fig = lime_local.visualize(key=i)
                # if savePath is not None:
                #     plot_name_dict['LIME_Ñù±¾{}'.format(i+1)] = save_fig(savePath, 'lime_{}'.format(i), '.jpeg', fig)
                # plt.close()

    result_dict = {
        "str_result": {"·ÖÎö½á¹ûÃèÊö": str_result},
        "tables": df_dict,
        "pics": plot_name_dict,
        "save_pics": plot_name_dict_save,
        "model": result_model_save
    }
    return result_dict
