# Supplementary material for: Machine learning-based prediction of composite risk of cardiovascular events in patients with stable angina pectoris combined with coronary heart disease: development and validation of a clinical prediction model for Chinese patients
Source: Front Pharmacol. 2024 Jan 10;14:1334439. doi: 10.3389/fphar.2023.1334439 (PMC10806135; doi:10.3389/fphar.2023.1334439)
Supplement: Supplementary file 3 [file DataSheet1.ZIP › script/script-nomogram+web.txt]

rm(list=ls())
library(corrplot)
library(glmnet)
library(caret)
library(survivalROC) 
library(foreign) 
library(rms)
library(tableone)
library(broom)
library(pROC)
library(regplot)
library(ResourceSelection)
library(nricens)
library(PredictABEL)
library(ggDCA)
library(caret)
library(survivalROC) 
library(survminer)
library(survival)
library(DynNom)
library(shiny)

setwd("C:/R") #设置工作空间
dat<- read.csv('Train.csv')
str(dat)
names(dat)
summary(dat)
str(dat)
dat<-na.omit(dat)
ddist <- datadist(dat)
options(datadist='ddist')

dat$Physical.activity<-factor(dat$Physical.activity,labels=c('Low', 'High'))
dat$Antiplatelet<-factor(dat$Antiplatelet,labels=c('No', 'Yes'))
dat$Traditional.Chinese.medicine<-factor(dat$Traditional.Chinese.medicine,labels=c('No', 'Yes'))

model <- glm(Outcomes~ Physical.activity +Antiplatelet + Traditional.Chinese.medicine + Gensini.score + Exertional.Capacity + Anginal.Stability, data = dat, family = binomial(link="logit"))  #建立多因素回归模型

#彩色列线图
library(VRPM)

colplot(model,coloroptions = 3,risklabel = "Risk of CVD",filename = "Nomogram")

#在线列线图
DynNom(model,dat)


rsconnect::setAccountInfo(name='wangzihanprediction',
                          token='80E395FD1F19C8A5CD41C2FE61C87DB8',
                          secret='Ry82vv2aFCHRgq3NhLYqciquZynWjB26FYfEjAHt')
DNbuilder(model,dat)

library(rsconnect)
rsconnect::deployApp(appName = “Dynamic_nomogram”)
